# Supplementary material for: The potential stickiness of pandemic-induced behavior changes in the United States
Source: Proc Natl Acad Sci U S A. 2021 Jun 17;118(27):e2106499118. doi: 10.1073/pnas.2106499118 (PMC8271792; doi:10.1073/pnas.2106499118)
Supplement: Supplementary File [file pnas.2106499118.sd01.csv]

worker_pre	worker_now	wfh_now_days	prod_change	tr_freq_exp_walk_w1b	pre_work_com_days	pre_work_pri_mode_w1b	wcom_mode_exp_w1b	home_move_why_3_w1b	home_move_why_4_w1b	home_move_why_5_w1b	home_move_why_8_w1b	weight_w1b	shdi_pre_4	shdi_pre_7	shdi_exp_groceries_instore_w1b	shdi_exp_restaurant_dinein_w1b	shdi_exp_onlineother_w1b	tr_freq_pre_walk_w1b	enjoy_wfh_all	enjoy_commute_less_all	enjoy_walks_all	enjoy_both	wfh_pre_comb3	wfh_exp_comb3	freq_wfh_change	bach	inc_over100K	enjoychange_num	pre_groc_online	new_groc_online	exp_groc_online	instore_pre_groc_cond	instore_exp_groc_cond	instore_groc_decr	urban_pre	ld_bz_exp_reason	ld_per_exp_reason	bike_pre_high	bike_exp_reason	exp_work_com_days	pre_car_commute_miles_week	exp_car_commute_miles_week	pre_car_comm_freq	exp_car_comm_freq
yes	yes	5	Decreased somewhat	About the same	5	Private vehicle	Private vehicle	Question not displayed to respondent	Question not displayed to respondent	Question not displayed to respondent	Question not displayed to respondent	.37059748	A few times/week	A few times/month	A few times/week	A few times/month	A few times/month	Every day	Not particularly	Not particularly	Among my top 3 pandemic activities	Not particularly	Unable	Unable	Never Freq WFH	Bachelor Degree	<$100K	Yes	0	0	0	Few times/week or more	Few times/week or more	0			About the same	0	About the same	5	15	15	Always	Always
yes	yes	5	Increased significantly	About the same	5	Private vehicle	Private vehicle	Question not displayed to respondent	Question not displayed to respondent	Question not displayed to respondent	Question not displayed to respondent	.47030541	A few times/month	A few times/month	A few times/year	A few times/year	A few times/month	Never	Among my top 3 pandemic activities	Not particularly	Not particularly	Among my top 3 pandemic activities	Unable	More than once/week	Started Freq WFH	Bachelor Degree	>$100K	Yes	0	1	0	Few times/month	Few times/year or less	1				0	About the same	2.5	50	25	Always	Some days
no	no		Question not displayed to respondent	About the same		Question not displayed to respondent	Question not displayed to respondent	Question not displayed to respondent	Question not displayed to respondent	Question not displayed to respondent	Question not displayed to respondent	1.6475363	A few times/month	A few times/month	Every day	A few times/month	A few times/month	Every day	Not particularly	Not particularly	Not particularly	Not particularly				No Bachelor Degree	<$100K	No	0	0	0	Few times/week or more	Few times/week or more	0			About the same	0	About the same
yes	yes		About the same	Somewhat more than before	3	Private vehicle	Private vehicle	Question not displayed to respondent	Question not displayed to respondent	Question not displayed to respondent	Question not displayed to respondent	1.9419609	A few times/year	A few times/month	A few times/month	A few times/month	A few times/week	A few times/week	Not particularly	Not particularly	Not particularly	Not particularly	Unable	Unable	Never Freq WFH	No Bachelor Degree	<$100K	Maybe	0	0	0	Few times/week or more	Few times/month	1			More, pandemic-related	0	About the same	3	21	21	Always	Always
yes	yes	5	Increased significantly	About the same	5	Private vehicle	Private vehicle	Question not displayed to respondent	Question not displayed to respondent	Question not displayed to respondent	Question not displayed to respondent	.89460152	A few times/year	A few times/month	A few times/month	A few times/year	A few times/week	Never	Among my top 3 pandemic activities	Not particularly	Among my top 3 pandemic activities	Among my top 3 pandemic activities	Unable	More than once/week	Started Freq WFH	Bachelor Degree	>$100K	Yes	0	0	0	Few times/month	Few times/month	0		Less, other reason	About the same	0	About the same	2.5	75	37.5	Always	Some days
yes	yes	5	In some ways it has increased and in other ways it has decreased	About the same	4	Private vehicle	I do not expect to be employed in the future	Question not displayed to respondent	Question not displayed to respondent	Question not displayed to respondent	Question not displayed to respondent	1.257409	A few times/week	A few times/year	A few times/week	A few times/week	A few times/year	A few times/month	Not particularly	Among my top 3 pandemic activities	Among my top 3 pandemic activities	Among my top 3 pandemic activities	A few times/month	More than once/week	Started Freq WFH	Bachelor Degree	>$100K	Yes	0	0	0	Few times/week or more	Few times/week or more	0			Less, other reason	0	About the same	0	140	0	Most days
yes	yes	5	Increased somewhat	Somewhat more than before	5	Transit	Private vehicle	Question not displayed to respondent	Question not displayed to respondent	Question not displayed to respondent	Question not displayed to respondent	2.6181884	A few times/month	A few times/week	A few times/month	A few times/month	A few times/month	Every day	Among my top 3 pandemic activities	Among my top 3 pandemic activities	Not particularly	Among my top 3 pandemic activities	Choose not to	More than once/week	Started Freq WFH	Bachelor Degree	>$100K	Yes	1	0	1	Few times/month	Few times/month	0		Less, new realization	About the same	0	About the same	2.5	0	62.5	Never	Some days
yes	yes	5	Decreased somewhat	Somewhat more than before	5	Private vehicle	Private vehicle	Question not displayed to respondent	Question not displayed to respondent	Question not displayed to respondent	Question not displayed to respondent	.92017043	A few times/week	A few times/month	A few times/month	A few times/month	A few times/month	A few times/year	Among my top 3 pandemic activities	Not particularly	Not particularly	Among my top 3 pandemic activities	Unable	More than once/week	Started Freq WFH	Bachelor Degree	<$100K	Yes	0	0	1	Few times/week or more	Few times/month	1		Less, new realization	Less, other reason	0	More, new realization	2.5	90	45	Always	Some days
yes	yes	5	About the same	About the same	6	Private vehicle	Private vehicle	Question not displayed to respondent	Question not displayed to respondent	Question not displayed to respondent	Question not displayed to respondent	1.1544137	A few times/month	A few times/month	A few times/month	A few times/month	A few times/month	Every day	Not particularly	Not particularly	Among my top 3 pandemic activities	Not particularly	Unable	Unable	Never Freq WFH	Bachelor Degree	<$100K	Yes	1	0	1	Few times/month	Few times/month	0		Less, new realization	Less, new realization	0	Less	6	132	132	Always	Always
yes	yes	5	Decreased somewhat	About the same	0	Question not displayed to respondent	I expect to work only from home and not commute	Question not displayed to respondent	Question not displayed to respondent	Question not displayed to respondent	Question not displayed to respondent	1.2379301	A few times/month	A few times/year	A few times/month	A few times/month	A few times/week	A few times/year	Not particularly	Not particularly	Not particularly	Not particularly	More than once/week	More than once/week	Always Freq WFH	Bachelor Degree	>$100K	No	0	0	1	Few times/month	Few times/month	0		About the same	About the same	0	About the same	0				Never
no	no		Question not displayed to respondent	Much more than before		Question not displayed to respondent	Question not displayed to respondent	Question not displayed to respondent	Question not displayed to respondent	Question not displayed to respondent	Question not displayed to respondent	.67206645	A few times/month	A few times/year	A few times/week	A few times/month	A few times/month	A few times/week	Not particularly	Not particularly	Among my top 3 pandemic activities	Not particularly				No Bachelor Degree	<$100K	Yes	0	0	0	Few times/week or more	Few times/week or more	0			About the same	1	About the same
no	no		Question not displayed to respondent	Somewhat more than before		Question not displayed to respondent	Question not displayed to respondent	Question not displayed to respondent	Question not displayed to respondent	Question not displayed to respondent	Question not displayed to respondent	1.6002253	A few times/month	A few times/week	A few times/month	A few times/year	A few times/month	A few times/month	Not particularly	Not particularly	Among my top 3 pandemic activities	Not particularly				No Bachelor Degree	>$100K	Yes	0	0	0	Few times/month	Few times/month	0			About the same	0	About the same
yes	yes	5	Increased somewhat	About the same	2	Private vehicle	Private vehicle	Question not displayed to respondent	Question not displayed to respondent	Question not displayed to respondent	Question not displayed to respondent	1.2379301	A few times/year	A few times/week	A few times/year	A few times/year	A few times/week	Every day	Among my top 3 pandemic activities	Not particularly	Among my top 3 pandemic activities	Among my top 3 pandemic activities	More than once/week	More than once/week	Always Freq WFH	Bachelor Degree	>$100K	Maybe	1	0	1	Few times/month	Few times/year or less	1			About the same	0	About the same	2	22	22	Some days	Some days
no	no		Question not displayed to respondent	About the same		Question not displayed to respondent	Question not displayed to respondent	Question not displayed to respondent	Question not displayed to respondent	Question not displayed to respondent	Question not displayed to respondent	.72731763	A few times/year	A few times/month	A few times/year	A few times/year	A few times/month	Every day	Not particularly	Not particularly	Among my top 3 pandemic activities	Not particularly				No Bachelor Degree	<$100K	Maybe	1	0	1	Few times/year or less	Few times/year or less	0				0	About the same
yes	yes		Decreased somewhat	About the same	5	Private vehicle	Private vehicle	Question not displayed to respondent	Question not displayed to respondent	Question not displayed to respondent	Question not displayed to respondent	.39745569	A few times/month	A few times/year	A few times/month	A few times/month	A few times/year	Never	Among my top 3 pandemic activities	Not particularly	Not particularly	Among my top 3 pandemic activities	Unable	Unable	Never Freq WFH	Bachelor Degree	<$100K	Maybe	0	0	0	Few times/month	Few times/month	0			Less, other reason	0	About the same	5	45	45	Always	Always
no	no		Question not displayed to respondent	Somewhat more than before		Question not displayed to respondent	Question not displayed to respondent	Question not displayed to respondent	Question not displayed to respondent	Question not displayed to respondent	Question not displayed to respondent	.91819662	A few times/month	Never	A few times/week	A few times/month	A few times/month	Every day	Not particularly	Not particularly	Among my top 3 pandemic activities	Not particularly				No Bachelor Degree	<$100K	Maybe	0	1	0	Few times/week or more	Few times/week or more	0			Less, pandemic-related	0	About the same
no	no		Question not displayed to respondent	About the same		Question not displayed to respondent	Question not displayed to respondent	Question not displayed to respondent	Question not displayed to respondent	Question not displayed to respondent	Question not displayed to respondent	2.0905485	A few times/week	A few times/month	A few times/month	A few times/month	A few times/month	Every day	Not particularly	Among my top 3 pandemic activities	Among my top 3 pandemic activities	Among my top 3 pandemic activities				Bachelor Degree	>$100K	Yes	0	0	0	Few times/month	Few times/month	0			About the same	0	About the same
no	no		Question not displayed to respondent	Much more than before		Question not displayed to respondent	Question not displayed to respondent	Not selected	Not selected	Not selected	Not selected	2.0033655	A few times/month	Never	A few times/week	A few times/month	A few times/month	Every day	Among my top 3 pandemic activities	Not particularly	Among my top 3 pandemic activities	Among my top 3 pandemic activities				No Bachelor Degree	<$100K	Yes	0	0	0	Few times/month	Few times/week or more	0	Lower-density neighborhood		About the same	0	About the same
yes	yes	7	In some ways it has increased and in other ways it has decreased	About the same	5	Private vehicle	Private vehicle	Question not displayed to respondent	Question not displayed to respondent	Question not displayed to respondent	Question not displayed to respondent	1.2379301	A few times/year	Never	A few times/month	A few times/year	A few times/year	A few times/month	Not particularly	Not particularly	Not particularly	Not particularly	Unable	Unable	Never Freq WFH	Bachelor Degree	>$100K	Maybe	0	1	1	Few times/month	Few times/month	0			About the same	0	About the same	5	150	150	Always	Always
yes	no		Question not displayed to respondent	Somewhat more than before	1	Private vehicle	Question not displayed to respondent	Question not displayed to respondent	Question not displayed to respondent	Question not displayed to respondent	Question not displayed to respondent	.20495462	A few times/month	Never	A few times/week	A few times/year	Never	Every day	Not particularly	Not particularly	Not particularly	Not particularly	More than once/week	More than once/week	Always Freq WFH	Bachelor Degree	<$100K	No	0	0	0	Few times/week or more	Few times/week or more	0		About the same	Less, pandemic-related	0	About the same	0	6.25	0	Some days
no	no		Question not displayed to respondent	About the same		Question not displayed to respondent	Question not displayed to respondent	Not selected	Not selected	Not selected	Not selected	.84060806	A few times/month	A few times/year	A few times/month	A few times/month	A few times/year	A few times/week	Not particularly	Not particularly	Among my top 3 pandemic activities	Not particularly				Bachelor Degree	<$100K	Maybe	0	0	0	Few times/month	Few times/month	0	Lower-density neighborhood		Less, other reason	0	About the same
no	no		Question not displayed to respondent	About the same		Question not displayed to respondent	Question not displayed to respondent	Question not displayed to respondent	Question not displayed to respondent	Question not displayed to respondent	Question not displayed to respondent	1.1652341	A few times/week	A few times/month	A few times/month	A few times/week	A few times/month	Every day	Not particularly	Not particularly	Not particularly	Not particularly				No Bachelor Degree	>$100K	Maybe	0	0	0	Few times/month	Few times/month	0			About the same	0	About the same
yes	no		Question not displayed to respondent	About the same	1	Private vehicle	Question not displayed to respondent	Question not displayed to respondent	Question not displayed to respondent	Question not displayed to respondent	Question not displayed to respondent	.5043897	A few times/month	Never	A few times/week	A few times/month	Never	Never	Not particularly	Not particularly	Not particularly	Not particularly	More than once/week	Unable	Stopped Freq WFH	Bachelor Degree	>$100K	Maybe	0	0	0	Few times/week or more	Few times/week or more	0			More, other reason	0	About the same	5	10.5	0	Some days
no	no		Question not displayed to respondent	About the same		Question not displayed to respondent	Question not displayed to respondent	Question not displayed to respondent	Question not displayed to respondent	Question not displayed to respondent	Question not displayed to respondent	.40169755	A few times/month	Never	A few times/week	A few times/month	A few times/month	A few times/year	Not particularly	Not particularly	Not particularly	Not particularly				No Bachelor Degree	<$100K	No	0	0	0	Few times/week or more	Few times/week or more	0			Less, pandemic-related	0	About the same
yes	yes	3	Increased somewhat	About the same	5	Private vehicle	Private vehicle	Question not displayed to respondent	Question not displayed to respondent	Question not displayed to respondent	Question not displayed to respondent	1.3764209	A few times/month	A few times/month	A few times/week	A few times/month	A few times/month	A few times/week	Not particularly	Among my top 3 pandemic activities	Among my top 3 pandemic activities	Among my top 3 pandemic activities	Unable	Unable	Never Freq WFH	Bachelor Degree	>$100K	Maybe	0	0	0	Few times/month	Few times/week or more	0			About the same	0	About the same	5	50	50	Always	Always
yes	yes	5	Decreased somewhat	About the same	4	Private vehicle	Private vehicle	Question not displayed to respondent	Question not displayed to respondent	Question not displayed to respondent	Question not displayed to respondent	.35885528	A few times/month	A few times/year	A few times/week	A few times/month	A few times/year	A few times/month	Among my top 3 pandemic activities	Not particularly	Not particularly	Among my top 3 pandemic activities	A few times/month	More than once/week	Started Freq WFH	Bachelor Degree	>$100K	Yes	0	0	0	Few times/month	Few times/week or more	0		Less, other reason	Less, other reason	0	More, new realization	2.5	44	27.5	Most days	Some days
no	no		Question not displayed to respondent	About the same		Question not displayed to respondent	Question not displayed to respondent	Question not displayed to respondent	Question not displayed to respondent	Question not displayed to respondent	Question not displayed to respondent	1.5222721	A few times/week	A few times/year	A few times/month	A few times/week	A few times/year	A few times/month	Not particularly	Not particularly	Among my top 3 pandemic activities	Not particularly				Bachelor Degree	>$100K	Yes	0	0	0	Few times/week or more	Few times/month	1			Less, pandemic-related	0	About the same
yes	yes	6	About the same	Somewhat more than before	4	Private vehicle	Private vehicle	Question not displayed to respondent	Question not displayed to respondent	Question not displayed to respondent	Question not displayed to respondent	2.6181884	A few times/month	A few times/week	A few times/month	A few times/month	A few times/week	A few times/year	Not particularly	Among my top 3 pandemic activities	Not particularly	Among my top 3 pandemic activities	A few times/month	More than once/week	Started Freq WFH	Bachelor Degree	>$100K	Yes	0	0	1	Few times/year or less	Few times/month	0		Less, new realization	Less, pandemic-related	0	Less	2.5	120	75	Most days	Some days
no	no		Question not displayed to respondent	About the same		Question not displayed to respondent	Question not displayed to respondent	Question not displayed to respondent	Question not displayed to respondent	Question not displayed to respondent	Question not displayed to respondent	2.9918671	A few times/month	A few times/month	A few times/week	Never	A few times/month	Never	Not particularly	Not particularly	Not particularly	Not particularly				No Bachelor Degree	<$100K	Maybe	0	0	0	Few times/week or more	Few times/week or more	0				0	About the same
yes	yes	5	Increased somewhat	About the same	5	Private vehicle	Private vehicle	Question not displayed to respondent	Question not displayed to respondent	Question not displayed to respondent	Question not displayed to respondent	.56937152	A few times/month	A few times/month	A few times/month	A few times/month	A few times/month	A few times/week	Among my top 3 pandemic activities	Among my top 3 pandemic activities	Not particularly	Among my top 3 pandemic activities	A few times/month	More than once/week	Started Freq WFH	Bachelor Degree	>$100K	Yes	0	0	0	Few times/month	Few times/month	0		Less, new realization	Less, pandemic-related	1	About the same	3	80	48	Most days	Some days
yes	yes	2	About the same	Somewhat more than before	2	Private vehicle	Private vehicle	Question not displayed to respondent	Question not displayed to respondent	Question not displayed to respondent	Question not displayed to respondent	.97548056	A few times/year	A few times/week	A few times/month	A few times/year	A few times/week	A few times/month	Not particularly	Not particularly	Among my top 3 pandemic activities	Not particularly	Unable	Unable	Never Freq WFH	Bachelor Degree	<$100K	Yes	0	1	1	Few times/week or more	Few times/month	1			About the same	0	About the same	2	15.2	15.2	Always	Always
no	no		Question not displayed to respondent	About the same		Question not displayed to respondent	Question not displayed to respondent	Question not displayed to respondent	Question not displayed to respondent	Question not displayed to respondent	Question not displayed to respondent	1.2379301	A few times/year	Never	A few times/month	A few times/year	Never	Never	Not particularly	Not particularly	Not particularly	Not particularly				Bachelor Degree	>$100K	Maybe	0	0	0	Few times/month	Few times/month	0			About the same	0	More, other reason
no	no		Question not displayed to respondent	Somewhat more than before		Question not displayed to respondent	Question not displayed to respondent	Question not displayed to respondent	Question not displayed to respondent	Question not displayed to respondent	Question not displayed to respondent	2.1621001	A few times/year	A few times/year	A few times/month	A few times/year	Never	A few times/week	Not particularly	Not particularly	Not particularly	Not particularly				No Bachelor Degree	<$100K	No	0	0	0	Few times/month	Few times/month	0				0	About the same
no	no		Question not displayed to respondent	About the same		Question not displayed to respondent	Question not displayed to respondent	Question not displayed to respondent	Question not displayed to respondent	Question not displayed to respondent	Question not displayed to respondent	2.5735402	A few times/year	A few times/week	A few times/month	A few times/year	A few times/month	Never	Not particularly	Not particularly	Not particularly	Not particularly				No Bachelor Degree	<$100K	No	0	0	0	Few times/week or more	Few times/month	1				0	About the same
yes	yes		Decreased significantly	Somewhat more than before	7	Private vehicle	Private vehicle	Question not displayed to respondent	Question not displayed to respondent	Question not displayed to respondent	Question not displayed to respondent	1.654796	A few times/week	A few times/week	A few times/month	Every day	Every day	Never	Not particularly	Among my top 3 pandemic activities	Not particularly	Among my top 3 pandemic activities	Unable	Unable	Never Freq WFH	No Bachelor Degree	<$100K	Yes	0	0	0	Few times/month	Few times/month	0			Less, pandemic-related	0	About the same	7	105	105	Always	Always
yes	yes	5	Increased significantly	About the same	5	Private vehicle	Private vehicle	Question not displayed to respondent	Question not displayed to respondent	Question not displayed to respondent	Question not displayed to respondent	1.666353	A few times/week	Never	A few times/week	A few times/week	Every day	Every day	Among my top 3 pandemic activities	Not particularly	Not particularly	Among my top 3 pandemic activities	Unable	Unable	Never Freq WFH	Bachelor Degree	>$100K	Yes	0	0	0	Few times/week or more	Few times/week or more	0			About the same	0	About the same	5	50	50	Always	Always
no	no		Question not displayed to respondent	About the same		Question not displayed to respondent	Question not displayed to respondent	Question not displayed to respondent	Question not displayed to respondent	Question not displayed to respondent	Question not displayed to respondent	7.5928636	Never	A few times/year	A few times/week	A few times/month	A few times/month	A few times/week	Not particularly	Not particularly	Not particularly	Not particularly				No Bachelor Degree	>$100K	No	0	0	1	Few times/week or more	Few times/week or more	0			About the same	0	Less
no	no		Question not displayed to respondent	About the same		Question not displayed to respondent	Question not displayed to respondent	Question not displayed to respondent	Question not displayed to respondent	Question not displayed to respondent	Question not displayed to respondent	.91819662	A few times/week	Never	A few times/week	A few times/week	A few times/month	Never	Not particularly	Not particularly	Not particularly	Not particularly				No Bachelor Degree	<$100K	Maybe	0	0	0	Few times/week or more	Few times/week or more	0				0	About the same
yes	yes	5	Increased somewhat	About the same	5	Private vehicle	Private vehicle	Question not displayed to respondent	Question not displayed to respondent	Question not displayed to respondent	Question not displayed to respondent	.70393509	A few times/week	Never	A few times/week	A few times/month	A few times/month	Never	Among my top 3 pandemic activities	Not particularly	Not particularly	Among my top 3 pandemic activities	Unable	More than once/week	Started Freq WFH	Bachelor Degree	>$100K	Yes	1	0	0	Few times/week or more	Few times/week or more	0			Less, pandemic-related	0	About the same	0	55	0	Always	Some days
yes	yes		About the same	About the same	5	Private vehicle	Private vehicle	Question not displayed to respondent	Question not displayed to respondent	Question not displayed to respondent	Question not displayed to respondent	.99468321	A few times/week	A few times/year	A few times/week	A few times/week	A few times/month	A few times/week	Not particularly	Not particularly	Not particularly	Not particularly	Unable	Unable	Never Freq WFH	Bachelor Degree	>$100K	Maybe	0	0	0	Few times/week or more	Few times/week or more	0			About the same	0	About the same	5	115	115	Always	Always
yes	no		Question not displayed to respondent	About the same	5	Private vehicle	Question not displayed to respondent	Question not displayed to respondent	Question not displayed to respondent	Question not displayed to respondent	Question not displayed to respondent	1.6624961	A few times/month	A few times/month	A few times/month	A few times/month	A few times/month	A few times/year	Not particularly	Among my top 3 pandemic activities	Among my top 3 pandemic activities	Among my top 3 pandemic activities	Unable	Unable	Never Freq WFH	No Bachelor Degree	<$100K	Maybe	0	0	0	Few times/month	Few times/month	0				0	Less	5	200	0	Always
yes	yes		About the same	Much less than before	4	Transit	Private vehicle	Question not displayed to respondent	Question not displayed to respondent	Question not displayed to respondent	Question not displayed to respondent	1.9388632	Never	Never	A few times/week	A few times/year	A few times/year	A few times/year	Not particularly	Not particularly	Not particularly	Not particularly	Unable	Unable	Never Freq WFH	No Bachelor Degree	<$100K	Yes	0	0	1	Few times/week or more	Few times/week or more	0			More, pandemic-related	0	About the same	4	0	8	Never	Always
yes	yes		About the same	About the same	6	Private vehicle	Private vehicle	Question not displayed to respondent	Question not displayed to respondent	Question not displayed to respondent	Question not displayed to respondent	.39745569	A few times/month	Never	A few times/week	A few times/month	Never	Never	Not particularly	Not particularly	Not particularly	Not particularly	Choose not to	Unable	Never Freq WFH	Bachelor Degree	<$100K	Maybe	0	0	0	Few times/week or more	Few times/week or more	0			About the same	0	About the same	6	90	90	Always	Always
yes	yes		Increased significantly	About the same	3	Private vehicle	Private vehicle	Question not displayed to respondent	Question not displayed to respondent	Question not displayed to respondent	Question not displayed to respondent	4.495935	A few times/year	A few times/year	A few times/month	A few times/year	A few times/year	Every day	Not particularly	Not particularly	Not particularly	Not particularly	Unable	Unable	Never Freq WFH	No Bachelor Degree	<$100K	No	0	0	0	Few times/month	Few times/month	0			Less, new realization	0	About the same	3	60	60	Always	Always
no	no		Question not displayed to respondent	Somewhat more than before		Question not displayed to respondent	Question not displayed to respondent	Question not displayed to respondent	Question not displayed to respondent	Question not displayed to respondent	Question not displayed to respondent	1.1147434	A few times/month	A few times/year	A few times/week	A few times/month	A few times/year	A few times/week	Not particularly	Not particularly	Not particularly	Not particularly				No Bachelor Degree	<$100K	Maybe	0	0	0	Few times/week or more	Few times/week or more	0			About the same	0	About the same
yes	yes		Increased somewhat	About the same	6	Private vehicle	Private vehicle	Question not displayed to respondent	Question not displayed to respondent	Question not displayed to respondent	Question not displayed to respondent	1.1652341	A few times/month	A few times/year	A few times/week	A few times/year	A few times/month	Every day	Not particularly	Not particularly	Among my top 3 pandemic activities	Not particularly	Unable	Unable	Never Freq WFH	No Bachelor Degree	>$100K	Maybe	0	0	0	Few times/week or more	Few times/week or more	0			About the same	0	About the same	6	72	72	Always	Always
yes	yes		Decreased somewhat	About the same	6	Private vehicle	Private vehicle	Question not displayed to respondent	Question not displayed to respondent	Question not displayed to respondent	Question not displayed to respondent	.43347347	A few times/year	Never	A few times/month	A few times/year	Never	Never	Not particularly	Not particularly	Not particularly	Not particularly	Unable	Unable	Never Freq WFH	Bachelor Degree	<$100K	No	0	0	0	Few times/month	Few times/month	0				0	About the same	6	120	120	Always	Always
no	no		Question not displayed to respondent	About the same		Question not displayed to respondent	Question not displayed to respondent	Question not displayed to respondent	Question not displayed to respondent	Question not displayed to respondent	Question not displayed to respondent	3.2090425	A few times/year	Never	A few times/month	A few times/year	Never	Never	Not particularly	Not particularly	Not particularly	Not particularly				No Bachelor Degree	<$100K	No	0	0	0	Few times/month	Few times/month	0			About the same	0	About the same
yes	yes		About the same	About the same	2	Private vehicle	Private vehicle	Question not displayed to respondent	Question not displayed to respondent	Question not displayed to respondent	Question not displayed to respondent	17.578634	A few times/month	A few times/month	A few times/week	A few times/month	A few times/month	Never	Not particularly	Not particularly	Not particularly	Not particularly	Unable	Unable	Never Freq WFH	No Bachelor Degree	>$100K	Maybe	0	0	0	Few times/week or more	Few times/week or more	0			Less, pandemic-related	0	About the same	2	14	14	Always	Always
yes	yes		Decreased somewhat	Somewhat more than before	5	Private vehicle	Walk	Question not displayed to respondent	Question not displayed to respondent	Question not displayed to respondent	Question not displayed to respondent	.245671	A few times/month	A few times/year	A few times/month	A few times/month	A few times/year	A few times/month	Not particularly	Not particularly	Not particularly	Not particularly	Unable	Unable	Never Freq WFH	Bachelor Degree	<$100K	Maybe	0	0	0	Few times/month	Few times/month	0			About the same	0	About the same	5	2.5	0	Always	Never
no	no		Question not displayed to respondent	About the same		Question not displayed to respondent	Question not displayed to respondent	Question not displayed to respondent	Question not displayed to respondent	Question not displayed to respondent	Question not displayed to respondent	.87180686	A few times/year	A few times/year	A few times/month	A few times/month	A few times/year	Never	Not particularly	Not particularly	Not particularly	Not particularly				No Bachelor Degree	<$100K	Maybe	0	0	0	Few times/month	Few times/month	0				1	About the same
no	no		Question not displayed to respondent	About the same		Question not displayed to respondent	Question not displayed to respondent	Question not displayed to respondent	Question not displayed to respondent	Question not displayed to respondent	Question not displayed to respondent	.72634667	A few times/week	A few times/month	A few times/week	A few times/week	A few times/month	Never	Among my top 3 pandemic activities	Not particularly	Among my top 3 pandemic activities	Among my top 3 pandemic activities				No Bachelor Degree	<$100K	Maybe	0	0	0	Few times/week or more	Few times/week or more	0			About the same	0	About the same
yes	yes	3	Increased somewhat	About the same	5	Transit	Transit	Not selected	Not selected	Not selected	Not selected	.54582912	A few times/week	A few times/month	A few times/week	A few times/week	A few times/week	A few times/week	Not particularly	Among my top 3 pandemic activities	Not particularly	Among my top 3 pandemic activities	Unable	Unable	Never Freq WFH	Bachelor Degree	<$100K	Maybe	0	0	0	Few times/month	Few times/week or more	0	Lower-density neighborhood	About the same	More, pandemic-related	0	About the same	5			Never	Never
yes	yes	7	About the same	About the same	0	Question not displayed to respondent	I expect to work only from home and not commute	Question not displayed to respondent	Question not displayed to respondent	Question not displayed to respondent	Question not displayed to respondent	.82758594	A few times/year	A few times/week	A few times/month	A few times/year	A few times/week	A few times/month	Not particularly	Not particularly	Not particularly	Not particularly	More than once/week	More than once/week	Always Freq WFH	Bachelor Degree	<$100K	Yes	0	0	0	Few times/month	Few times/month	0				0	About the same	0				Never
yes	yes	4	Increased somewhat	About the same		Question not displayed to respondent	Private vehicle	Question not displayed to respondent	Question not displayed to respondent	Question not displayed to respondent	Question not displayed to respondent	2.0631149	A few times/week	A few times/year	A few times/week	A few times/month	A few times/year	A few times/week	Not particularly	Not particularly	Not particularly	Not particularly	Unable	A few times/month	Never Freq WFH	Bachelor Degree	<$100K	No	0	1	0	Few times/week or more	Few times/week or more	0			Less, pandemic-related	0	About the same		0			Most days
yes	yes	3	Decreased somewhat	Somewhat more than before	4	Private vehicle	Private vehicle	Question not displayed to respondent	Question not displayed to respondent	Question not displayed to respondent	Question not displayed to respondent	6.052259	A few times/month	A few times/month	A few times/week	A few times/week	A few times/week	A few times/month	Not particularly	Not particularly	Among my top 3 pandemic activities	Not particularly	More than once/week	A few times/month	Stopped Freq WFH	No Bachelor Degree	<$100K	Maybe	1	0	1	Few times/week or more	Few times/week or more	0		About the same	About the same	1	More, new realization	6	80	120	Some days	Most days
no	no		Question not displayed to respondent	About the same		Question not displayed to respondent	Question not displayed to respondent	Question not displayed to respondent	Question not displayed to respondent	Question not displayed to respondent	Question not displayed to respondent	2.3367248	A few times/month	A few times/year	A few times/week	A few times/month	A few times/year	Never	Not particularly	Not particularly	Not particularly	Not particularly				No Bachelor Degree	<$100K	No	0	0	0	Few times/week or more	Few times/week or more	0			About the same	0	About the same
yes	yes		Increased somewhat	Much more than before	0	Question not displayed to respondent	Transit	Not selected	Not selected	Not selected	Not selected	4.0724239	A few times/month	A few times/week	A few times/month	A few times/year	A few times/month	A few times/week	Not particularly	Not particularly	Among my top 3 pandemic activities	Not particularly	Unable	Unable	Never Freq WFH	No Bachelor Degree	>$100K	Maybe	0	0	0	Few times/month	Few times/month	0	Lower-density neighborhood		Less, other reason	0	About the same	0				Never
yes	yes		Increased somewhat	Much more than before		Question not displayed to respondent	Private vehicle	Question not displayed to respondent	Question not displayed to respondent	Question not displayed to respondent	Question not displayed to respondent	.98845166	A few times/month	A few times/week	A few times/week	A few times/month	A few times/week	A few times/year	Not particularly	Among my top 3 pandemic activities	Not particularly	Among my top 3 pandemic activities	Unable	Unable	Never Freq WFH	Bachelor Degree	>$100K	Maybe	0	0	0	Few times/week or more	Few times/week or more	0			About the same	0	About the same		0			Always
yes	yes	5	About the same	About the same	4	Private vehicle	Private vehicle	Question not displayed to respondent	Question not displayed to respondent	Question not displayed to respondent	Question not displayed to respondent	.99468321	A few times/week	A few times/month	A few times/week	A few times/week	A few times/month	A few times/month	Among my top 3 pandemic activities	Among my top 3 pandemic activities	Not particularly	Among my top 3 pandemic activities	A few times/month	More than once/week	Started Freq WFH	Bachelor Degree	>$100K	Yes	0	0	0	Few times/week or more	Few times/week or more	0				0	About the same	0	108	0	Most days	Some days
yes	yes		Increased somewhat	About the same	5	Other mode	Other mode	Question not displayed to respondent	Question not displayed to respondent	Question not displayed to respondent	Question not displayed to respondent	1.9373001	A few times/week	A few times/month	A few times/month	A few times/week	A few times/year	A few times/year	Not particularly	Not particularly	Not particularly	Not particularly	Unable	Unable	Never Freq WFH	No Bachelor Degree	>$100K	No	0	0	0	Few times/month	Few times/month	0			About the same	0	About the same	5			Never	Never
yes	yes		Decreased significantly	Somewhat more than before		Question not displayed to respondent	Private vehicle	Question not displayed to respondent	Question not displayed to respondent	Question not displayed to respondent	Question not displayed to respondent	4.9302478	A few times/month	A few times/month	A few times/week	A few times/week	A few times/week	A few times/month	Not particularly	Not particularly	Among my top 3 pandemic activities	Not particularly	Unable	Unable	Never Freq WFH	No Bachelor Degree	>$100K	Maybe	0	0	1	Few times/year or less	Few times/week or more	0			Less, other reason	0	About the same		0			Always
yes	yes	5	About the same	Somewhat more than before	3	Transit	I expect to work only from home and not commute	Question not displayed to respondent	Question not displayed to respondent	Question not displayed to respondent	Question not displayed to respondent	.89460152	A few times/month	A few times/month	A few times/month	A few times/month	A few times/month	A few times/month	Among my top 3 pandemic activities	Not particularly	Not particularly	Among my top 3 pandemic activities	More than once/week	More than once/week	Always Freq WFH	Bachelor Degree	>$100K	Yes	0	1	0	Few times/month	Few times/month	0		About the same	More, pandemic-related	0	About the same	0			Never	Never
yes	yes	1	Decreased somewhat	Much more than before		Question not displayed to respondent	Question not displayed to respondent	Question not displayed to respondent	Question not displayed to respondent	Question not displayed to respondent	Question not displayed to respondent	1.5265794	A few times/month	A few times/month	A few times/week	A few times/month	A few times/month	A few times/year	Not particularly	Not particularly	Among my top 3 pandemic activities	Not particularly	Unable	Unable	Never Freq WFH	No Bachelor Degree	<$100K	Yes	0	1	0	Few times/week or more	Few times/week or more	0			Less, other reason	0	More, other reason
yes	yes		Decreased somewhat	About the same	5	Private vehicle	Private vehicle	Question not displayed to respondent	Question not displayed to respondent	Question not displayed to respondent	Question not displayed to respondent	1.3764209	A few times/month	Never	A few times/month	A few times/year	Never	Never	Not particularly	Not particularly	Not particularly	Not particularly	Unable	More than once/week	Started Freq WFH	Bachelor Degree	>$100K	Yes	0	0	0	Few times/week or more	Few times/month	1				0	About the same	2.5	10	12.5	Always	Some days
yes	yes		About the same	About the same	6	Private vehicle	Private vehicle	Question not displayed to respondent	Question not displayed to respondent	Question not displayed to respondent	Question not displayed to respondent	.99082977	A few times/month	A few times/year	Never	A few times/month	A few times/month	Never	Not particularly	Not particularly	Not particularly	Not particularly	Unable	Unable	Never Freq WFH	Bachelor Degree	<$100K	No	0	0	0	Few times/year or less	Few times/year or less	0				0	About the same	6	60	60	Always	Always
yes	yes	5	About the same	Somewhat more than before	5	Private vehicle	Private vehicle	Question not displayed to respondent	Question not displayed to respondent	Question not displayed to respondent	Question not displayed to respondent	1.0846103	A few times/year	A few times/year	A few times/week	A few times/month	A few times/month	A few times/month	Among my top 3 pandemic activities	Among my top 3 pandemic activities	Not particularly	Among my top 3 pandemic activities	Unable	More than once/week	Started Freq WFH	Bachelor Degree	<$100K	Maybe	0	0	0	Few times/week or more	Few times/week or more	0			Less, other reason	0	About the same	2.5	25	12.5	Always	Some days
yes	yes		About the same	About the same	5	Private vehicle	Private vehicle	Question not displayed to respondent	Question not displayed to respondent	Question not displayed to respondent	Question not displayed to respondent	.59452718	A few times/week	A few times/year	A few times/week	A few times/week	A few times/year	Every day	Not particularly	Not particularly	Not particularly	Not particularly	Unable	Unable	Never Freq WFH	Bachelor Degree	>$100K	Maybe	0	0	0	Few times/week or more	Few times/week or more	0			About the same	0	About the same	5	15	15	Always	Always
yes	yes	5	Increased somewhat	About the same	5	Transit	Transit	Question not displayed to respondent	Question not displayed to respondent	Question not displayed to respondent	Question not displayed to respondent	.61622375	A few times/week	A few times/year	A few times/week	A few times/week	Never	A few times/week	Among my top 3 pandemic activities	Among my top 3 pandemic activities	Not particularly	Among my top 3 pandemic activities	Unable	Unable	Never Freq WFH	No Bachelor Degree	<$100K	Maybe	0	0	0	Few times/week or more	Few times/week or more	0				0	About the same	5			Never	Never
no	no		Question not displayed to respondent	About the same		Question not displayed to respondent	Question not displayed to respondent	Question not displayed to respondent	Question not displayed to respondent	Question not displayed to respondent	Question not displayed to respondent	6.0063944	A few times/month	A few times/year	A few times/week	A few times/month	A few times/year	A few times/week	Not particularly	Not particularly	Among my top 3 pandemic activities	Not particularly				No Bachelor Degree	>$100K	Maybe	0	0	0	Few times/week or more	Few times/week or more	0			About the same	0	About the same
yes	yes		Decreased somewhat	About the same		Question not displayed to respondent	Private vehicle	Question not displayed to respondent	Question not displayed to respondent	Question not displayed to respondent	Question not displayed to respondent	1.9373001	A few times/month	A few times/month	A few times/month	A few times/month	A few times/month	A few times/week	Not particularly	Not particularly	Not particularly	Not particularly	Unable	Unable	Never Freq WFH	No Bachelor Degree	>$100K	Maybe	0	0	0	Few times/year or less	Few times/month	0			About the same	0	About the same		0			Always
yes	yes	5	In some ways it has increased and in other ways it has decreased	About the same	4	Transit	Transit	Question not displayed to respondent	Question not displayed to respondent	Question not displayed to respondent	Question not displayed to respondent	1.4986901	A few times/month	A few times/month	A few times/month	A few times/year	A few times/month	Every day	Not particularly	Among my top 3 pandemic activities	Not particularly	Among my top 3 pandemic activities	A few times/month	More than once/week	Started Freq WFH	Bachelor Degree	>$100K	Yes	0	0	0	Few times/month	Few times/month	0		Less, new realization	Less, new realization	0	More, new realization	2.5			Never	Never
no	no		Question not displayed to respondent	About the same		Question not displayed to respondent	Question not displayed to respondent	Question not displayed to respondent	Question not displayed to respondent	Question not displayed to respondent	Question not displayed to respondent	.39745569	A few times/month	A few times/year	A few times/week	A few times/month	A few times/month	Every day	Not particularly	Not particularly	Not particularly	Not particularly				Bachelor Degree	<$100K	No	0	0	0	Few times/week or more	Few times/week or more	0			About the same
yes	yes		Decreased somewhat	About the same	5	Private vehicle	Private vehicle	Question not displayed to respondent	Question not displayed to respondent	Question not displayed to respondent	Question not displayed to respondent	.59452718	A few times/month	Never	A few times/week	A few times/month	Never	A few times/year	Not particularly	Not particularly	Not particularly	Not particularly	Unable	Unable	Never Freq WFH	Bachelor Degree	>$100K	Maybe	0	0	0	Few times/week or more	Few times/week or more	0			Less, other reason	0	About the same	5	25	25	Always	Always
no	no		Question not displayed to respondent	About the same		Question not displayed to respondent	Question not displayed to respondent	Question not displayed to respondent	Question not displayed to respondent	Question not displayed to respondent	Question not displayed to respondent	.84060806	Never	Never	A few times/month	A few times/year	Never	A few times/month	Not particularly	Not particularly	Not particularly	Not particularly				Bachelor Degree	<$100K	Maybe	0	0	0	Few times/month	Few times/month	0			Less, other reason	0	About the same
no	no		Question not displayed to respondent	Somewhat more than before		Question not displayed to respondent	Question not displayed to respondent	Question not displayed to respondent	Question not displayed to respondent	Question not displayed to respondent	Question not displayed to respondent	.77898699	A few times/month	A few times/month	A few times/month	A few times/year	A few times/month	Every day	Among my top 3 pandemic activities	Not particularly	Not particularly	Among my top 3 pandemic activities				No Bachelor Degree	<$100K	Maybe	0	0	0	Few times/week or more	Few times/month	1			Less, new realization	0	About the same
yes	yes		About the same	Somewhat more than before	4	Private vehicle	Private vehicle	Question not displayed to respondent	Question not displayed to respondent	Question not displayed to respondent	Question not displayed to respondent	.59452718	A few times/week	Never	A few times/week	A few times/week	A few times/year	A few times/week	Not particularly	Not particularly	Among my top 3 pandemic activities	Not particularly	Unable	Unable	Never Freq WFH	Bachelor Degree	>$100K	Yes	0	0	0	Few times/week or more	Few times/week or more	0		Less, new realization	About the same	0	More, new realization	4	160	160	Always	Always
no	no		Question not displayed to respondent	About the same		Question not displayed to respondent	Question not displayed to respondent	Question not displayed to respondent	Question not displayed to respondent	Question not displayed to respondent	Question not displayed to respondent	.47348329	A few times/month	Never	A few times/week	A few times/month	Never	A few times/month	Not particularly	Not particularly	Not particularly	Not particularly				No Bachelor Degree	<$100K	Maybe	0	0	0	Few times/week or more	Few times/week or more	0			More, pandemic-related	0	About the same
yes	no		Question not displayed to respondent	About the same	5	Private vehicle	Question not displayed to respondent	Question not displayed to respondent	Question not displayed to respondent	Question not displayed to respondent	Question not displayed to respondent	1.4106814	A few times/month	A few times/year	A few times/week	A few times/week	A few times/week	A few times/month	Among my top 3 pandemic activities	Among my top 3 pandemic activities	Not particularly	Among my top 3 pandemic activities	Unable	Unable	Never Freq WFH	No Bachelor Degree	>$100K	Maybe	0	0	0	Few times/week or more	Few times/week or more	0		Less, new realization	Less, pandemic-related	0	About the same	5	75	0	Always
yes	no		Question not displayed to respondent	About the same	5	Private vehicle	Question not displayed to respondent	Question not displayed to respondent	Question not displayed to respondent	Question not displayed to respondent	Question not displayed to respondent	1.9419609	A few times/month	A few times/week	A few times/week	A few times/year	A few times/week	Every day	Not particularly	Not particularly	Among my top 3 pandemic activities	Not particularly	Unable	Unable	Never Freq WFH	No Bachelor Degree	<$100K	Yes	0	0	0	Few times/month	Few times/week or more	0			Less, pandemic-related	0	About the same	5	5	0	Always
yes	yes		About the same	About the same	5	Private vehicle	Private vehicle	Question not displayed to respondent	Question not displayed to respondent	Question not displayed to respondent	Question not displayed to respondent	.64337206	A few times/month	A few times/month	A few times/month	A few times/month	A few times/month	A few times/week	Not particularly	Not particularly	Not particularly	Not particularly	Unable	Unable	Never Freq WFH	Bachelor Degree	<$100K	No	0	0	0	Few times/month	Few times/month	0			Less, pandemic-related	0	About the same	5	100	100	Always	Always
no	no		Question not displayed to respondent	About the same		Question not displayed to respondent	Question not displayed to respondent	Question not displayed to respondent	Question not displayed to respondent	Question not displayed to respondent	Question not displayed to respondent	.84060806	A few times/year	A few times/year	A few times/week	A few times/year	A few times/year	Every day	Among my top 3 pandemic activities	Not particularly	Among my top 3 pandemic activities	Among my top 3 pandemic activities				Bachelor Degree	<$100K	Maybe	0	0	0	Few times/week or more	Few times/week or more	0				0	About the same
no	no		Question not displayed to respondent	About the same		Question not displayed to respondent	Question not displayed to respondent	Question not displayed to respondent	Question not displayed to respondent	Question not displayed to respondent	Question not displayed to respondent	1.257409	A few times/week	A few times/year	A few times/month	A few times/week	A few times/year	A few times/month	Not particularly	Not particularly	Not particularly	Not particularly				Bachelor Degree	>$100K	No	0	0	0	Few times/month	Few times/month	0			About the same	0	About the same
yes	yes	4	Decreased somewhat	Somewhat more than before	4	Private vehicle	Private vehicle	Question not displayed to respondent	Question not displayed to respondent	Question not displayed to respondent	Question not displayed to respondent	2.6181884	A few times/week	A few times/month	A few times/month	A few times/week	A few times/month	A few times/week	Not particularly	Not particularly	Not particularly	Not particularly	Choose not to	A few times/month	Never Freq WFH	Bachelor Degree	>$100K	Maybe	0	1	1	Few times/week or more	Few times/month	1		More, other reason	About the same	0	About the same	3	60	45	Always	Most days
yes	yes	4	Decreased somewhat	About the same	5	Private vehicle	Private vehicle	Question not displayed to respondent	Question not displayed to respondent	Question not displayed to respondent	Question not displayed to respondent	2.6181884	A few times/week	A few times/week	A few times/month	A few times/week	A few times/week	Never	Not particularly	Not particularly	Not particularly	Not particularly	Unable	Unable	Never Freq WFH	Bachelor Degree	>$100K	No	0	0	0	Few times/month	Few times/month	0		About the same	About the same	0	About the same	5	70	70	Always	Always
yes	yes		Decreased somewhat	About the same	5	Other mode	Other mode	Question not displayed to respondent	Question not displayed to respondent	Question not displayed to respondent	Question not displayed to respondent	1.8797777	A few times/year	A few times/week	A few times/month	Never	A few times/week	Never	Not particularly	Not particularly	Among my top 3 pandemic activities	Not particularly	Unable	Unable	Never Freq WFH	No Bachelor Degree	<$100K	Yes	0	0	1	Few times/month	Few times/month	0				0	About the same	5			Never	Never
yes	yes		About the same	About the same	7	Transit	Transit	Question not displayed to respondent	Question not displayed to respondent	Question not displayed to respondent	Question not displayed to respondent	1.8438479	Never	Never	Never	Never	Never	Never	Not particularly	Among my top 3 pandemic activities	Not particularly	Among my top 3 pandemic activities	Unable	Unable	Never Freq WFH	No Bachelor Degree	<$100K	Maybe	0	0	0	Few times/year or less	Few times/year or less	0		Less, other reason		0	About the same	7			Never	Never
no	no		Question not displayed to respondent	Somewhat less than before		Question not displayed to respondent	Question not displayed to respondent	Question not displayed to respondent	Question not displayed to respondent	Question not displayed to respondent	Question not displayed to respondent	.66124636	A few times/year	A few times/month	A few times/year	A few times/year	A few times/month	Every day	Not particularly	Not particularly	Not particularly	Not particularly				No Bachelor Degree	<$100K	Maybe	0	1	1	Few times/month	Few times/year or less	1				0	About the same
no	no		Question not displayed to respondent	Somewhat more than before		Question not displayed to respondent	Question not displayed to respondent	Question not displayed to respondent	Question not displayed to respondent	Question not displayed to respondent	Question not displayed to respondent	.41102377	A few times/week	A few times/month	A few times/week	A few times/week	A few times/week	Every day	Not particularly	Not particularly	Among my top 3 pandemic activities	Not particularly				Bachelor Degree	<$100K	Maybe	0	0	0	Few times/week or more	Few times/week or more	0				0	About the same
yes	yes	7	About the same	Much more than before	0	Question not displayed to respondent	Private vehicle	Question not displayed to respondent	Question not displayed to respondent	Question not displayed to respondent	Question not displayed to respondent	.34960586	A few times/year	A few times/month	A few times/year	A few times/year	A few times/month	A few times/week	Not particularly	Not particularly	Not particularly	Not particularly	More than once/week	More than once/week	Always Freq WFH	Bachelor Degree	<$100K	Yes	0	0	0	Few times/month	Few times/year or less	1		Less, new realization	About the same	0	About the same	0	0	0		Some days
yes	yes		About the same	About the same	5	Private vehicle	Private vehicle	Question not displayed to respondent	Question not displayed to respondent	Question not displayed to respondent	Question not displayed to respondent	.46848342	A few times/year	Never	A few times/week	A few times/year	Never	Never	Not particularly	Not particularly	Not particularly	Not particularly	Unable	Unable	Never Freq WFH	Bachelor Degree	<$100K	Maybe	0	0	0	Few times/week or more	Few times/week or more	0				0	About the same	5	150	150	Always	Always
no	no		Question not displayed to respondent	Much more than before		Question not displayed to respondent	Question not displayed to respondent	Not selected	Not selected	Not selected	Not selected	.48149896	A few times/year	A few times/month	A few times/month	A few times/year	A few times/month	A few times/week	Not particularly	Not particularly	Not particularly	Not particularly				No Bachelor Degree	<$100K	Yes	0	0	0	Few times/month	Few times/month	0	Lower-density neighborhood		Less, other reason	0	About the same
yes	yes	5	Increased somewhat	Much more than before	5	Private vehicle	Private vehicle	Not selected	Not selected	I do not need to commute	Moved to a more comfortable home	.42298487	A few times/week	A few times/month	A few times/week	A few times/month	A few times/month	Every day	Among my top 3 pandemic activities	Among my top 3 pandemic activities	Not particularly	Among my top 3 pandemic activities	A few times/month	More than once/week	Started Freq WFH	Bachelor Degree	>$100K	Yes	0	0	0	Few times/week or more	Few times/week or more	0	Lower-density neighborhood	Less, new realization	Less, other reason	0	About the same	3	125	75	Most days	Some days
yes	yes	3	Increased somewhat	Much more than before	2	Walk	Transit	I did not feel safe sharing the house with others	Not selected	I do not need to commute	Moved to a more comfortable home	2.6181884	A few times/week	Every day	Every day	A few times/week	Every day	A few times/week	Not particularly	Among my top 3 pandemic activities	Not particularly	Among my top 3 pandemic activities	More than once/week	More than once/week	Always Freq WFH	Bachelor Degree	>$100K	Maybe	1	0	1	Few times/week or more	Few times/week or more	0	Lower-density neighborhood	More, pandemic-related	More, other reason	1	More, new realization	0			Never	Never
no	no		Question not displayed to respondent	About the same		Question not displayed to respondent	Question not displayed to respondent	Not selected	Not selected	Not selected	Not selected	.84060806	A few times/week	Never	A few times/week	A few times/week	Never	A few times/week	Not particularly	Not particularly	Not particularly	Not particularly				Bachelor Degree	<$100K	Maybe	0	0	0	Few times/week or more	Few times/week or more	0	Lower-density neighborhood			0	About the same
no	no		Question not displayed to respondent	About the same		Question not displayed to respondent	Question not displayed to respondent	Not selected	Not selected	Not selected	Not selected	.82375288	A few times/year	A few times/month	Never	A few times/year	A few times/year	A few times/week	Not particularly	Not particularly	Among my top 3 pandemic activities	Not particularly				Bachelor Degree	<$100K	Maybe	0	0	0	Few times/year or less	Few times/year or less	0	Lower-density neighborhood			0	About the same
yes	yes		Decreased somewhat	About the same	5	Private vehicle	Private vehicle	Question not displayed to respondent	Question not displayed to respondent	Question not displayed to respondent	Question not displayed to respondent	.72634667	A few times/year	Never	A few times/week	A few times/year	Never	Never	Not particularly	Not particularly	Not particularly	Not particularly	Unable	Unable	Never Freq WFH	No Bachelor Degree	<$100K	No	0	0	0	Few times/week or more	Few times/week or more	0			Less, pandemic-related	0	About the same	5	75	75	Always	Always
no	no		Question not displayed to respondent	About the same		Question not displayed to respondent	Question not displayed to respondent	Question not displayed to respondent	Question not displayed to respondent	Question not displayed to respondent	Question not displayed to respondent	2.9830458	A few times/week	A few times/month	A few times/month	A few times/month	A few times/month	Every day	Not particularly	Not particularly	Not particularly	Not particularly				No Bachelor Degree	<$100K	No	0	0	0	Few times/month	Few times/month	0				0	About the same
no	no		Question not displayed to respondent	Seen but unanswered		Question not displayed to respondent	Question not displayed to respondent	Question not displayed to respondent	Question not displayed to respondent	Question not displayed to respondent	Question not displayed to respondent	.59452718	A few times/week	Never	A few times/week	A few times/month	A few times/year	Every day	Not particularly	Not particularly	Among my top 3 pandemic activities	Not particularly				Bachelor Degree	>$100K	Yes	0	0	0	Few times/week or more	Few times/week or more	0				0
no	no		Question not displayed to respondent	About the same		Question not displayed to respondent	Question not displayed to respondent	Question not displayed to respondent	Question not displayed to respondent	Question not displayed to respondent	Question not displayed to respondent	1.666353	A few times/week	Every day	A few times/week	A few times/month	A few times/week	A few times/month	Not particularly	Not particularly	Among my top 3 pandemic activities	Not particularly				Bachelor Degree	>$100K	Yes	1	0	1	Few times/week or more	Few times/week or more	0			About the same	0	About the same
yes	no		Question not displayed to respondent	Much more than before	6	Private vehicle	Question not displayed to respondent	Question not displayed to respondent	Question not displayed to respondent	Question not displayed to respondent	Question not displayed to respondent	2.4644387	A few times/week	A few times/week	A few times/week	A few times/week	A few times/week	Every day	Not particularly	Not particularly	Not particularly	Not particularly	A few times/month	More than once/week	Started Freq WFH	No Bachelor Degree	>$100K	Yes	0	0	0	Few times/week or more	Few times/week or more	0			Less, pandemic-related	0	More, new realization	3.5	37.5	0	Most days
no	no		Question not displayed to respondent	Much more than before		Question not displayed to respondent	Question not displayed to respondent	Question not displayed to respondent	Question not displayed to respondent	Question not displayed to respondent	Question not displayed to respondent	2.9918671	A few times/month	A few times/year	A few times/week	A few times/year	A few times/year	A few times/month	Not particularly	Not particularly	Not particularly	Not particularly				No Bachelor Degree	<$100K	No	0	0	0	Few times/week or more	Few times/week or more	0				0	About the same
yes	no		Question not displayed to respondent	Somewhat more than before	5	Private vehicle	Question not displayed to respondent	Question not displayed to respondent	Question not displayed to respondent	Question not displayed to respondent	Question not displayed to respondent	.99082977	A few times/month	Never	A few times/week	A few times/month	A few times/year	A few times/month	Not particularly	Not particularly	Not particularly	Not particularly	Unable	Unable	Never Freq WFH	Bachelor Degree	<$100K	Maybe	0	0	0	Few times/week or more	Few times/week or more	0		Less, new realization	Less, other reason	0	More, new realization	5	60	0	Always
yes	yes	5	Decreased somewhat	About the same	5	Private vehicle	Private vehicle	Question not displayed to respondent	Question not displayed to respondent	Question not displayed to respondent	Question not displayed to respondent	.42675841	A few times/year	A few times/year	A few times/month	A few times/year	A few times/year	A few times/month	Among my top 3 pandemic activities	Not particularly	Among my top 3 pandemic activities	Among my top 3 pandemic activities	Choose not to	Choose not to	Never Freq WFH	Bachelor Degree	<$100K	Maybe	0	0	0	Few times/month	Few times/month	0		About the same	About the same	0	About the same	5	100	100	Always	Always
no	no		Question not displayed to respondent	Somewhat more than before		Question not displayed to respondent	Question not displayed to respondent	Question not displayed to respondent	Question not displayed to respondent	Question not displayed to respondent	Question not displayed to respondent	1.0222827	Never	Never	A few times/week	Never	Never	A few times/week	Not particularly	Not particularly	Among my top 3 pandemic activities	Not particularly				No Bachelor Degree	<$100K	Yes	0	0	0	Few times/month	Few times/week or more	0			About the same	0	About the same
yes	yes		Decreased significantly	About the same	5	Private vehicle	Private vehicle	Question not displayed to respondent	Question not displayed to respondent	Question not displayed to respondent	Question not displayed to respondent	.47348329	A few times/week	A few times/month	A few times/week	A few times/month	A few times/year	Never	Not particularly	Not particularly	Not particularly	Not particularly	Unable	Unable	Never Freq WFH	No Bachelor Degree	<$100K	No	0	0	0	Few times/week or more	Few times/week or more	0				0	About the same	5	125	125	Always	Always
yes	yes	5	About the same	About the same		Question not displayed to respondent	Private vehicle	Question not displayed to respondent	Question not displayed to respondent	Question not displayed to respondent	Question not displayed to respondent	3.2090425	A few times/week	A few times/month	A few times/week	A few times/week	A few times/month	A few times/week	Among my top 3 pandemic activities	Among my top 3 pandemic activities	Not particularly	Among my top 3 pandemic activities	A few times/month	A few times/month	Never Freq WFH	No Bachelor Degree	<$100K	Maybe	0	0	0	Few times/week or more	Few times/week or more	0			Less, pandemic-related	0	About the same		0			Most days
no	no		Question not displayed to respondent	About the same		Question not displayed to respondent	Question not displayed to respondent	Question not displayed to respondent	Question not displayed to respondent	Question not displayed to respondent	Question not displayed to respondent	.59452718	A few times/month	A few times/month	A few times/week	A few times/month	Never	A few times/week	Not particularly	Among my top 3 pandemic activities	Not particularly	Among my top 3 pandemic activities				Bachelor Degree	>$100K	Maybe	0	0	0	Few times/week or more	Few times/week or more	0			Less, pandemic-related	0	About the same
no	no		Question not displayed to respondent	About the same		Question not displayed to respondent	Question not displayed to respondent	Question not displayed to respondent	Question not displayed to respondent	Question not displayed to respondent	Question not displayed to respondent	.43347347	A few times/year	Never	A few times/week	Never	Never	A few times/year	Among my top 3 pandemic activities	Among my top 3 pandemic activities	Not particularly	Among my top 3 pandemic activities				Bachelor Degree	<$100K	Yes	0	0	0	Few times/week or more	Few times/week or more	0				0	About the same
yes	yes	5	Decreased significantly	Somewhat less than before	4	Private vehicle	Private vehicle	Question not displayed to respondent	Question not displayed to respondent	Question not displayed to respondent	Question not displayed to respondent	1.2379301	A few times/week	A few times/week	A few times/week	A few times/month	A few times/week	A few times/week	Among my top 3 pandemic activities	Among my top 3 pandemic activities	Among my top 3 pandemic activities	Among my top 3 pandemic activities	A few times/month	More than once/week	Started Freq WFH	Bachelor Degree	>$100K	Maybe	0	0	0	Few times/week or more	Few times/week or more	0		About the same	About the same	0	About the same	2.5	80	50	Most days	Some days
yes	yes		In some ways it has increased and in other ways it has decreased	About the same	5	Private vehicle	Private vehicle	Question not displayed to respondent	Question not displayed to respondent	Question not displayed to respondent	Question not displayed to respondent	.55422139	A few times/month	A few times/month	A few times/month	A few times/month	A few times/month	A few times/month	Not particularly	Among my top 3 pandemic activities	Not particularly	Among my top 3 pandemic activities	Unable	Unable	Never Freq WFH	No Bachelor Degree	<$100K	Maybe	0	0	1	Few times/month	Few times/month	0			About the same	0	About the same	5	40	40	Always	Always
yes	yes		Increased somewhat	About the same	4	Private vehicle	Private vehicle	Question not displayed to respondent	Question not displayed to respondent	Question not displayed to respondent	Question not displayed to respondent	1.666353	A few times/week	A few times/year	A few times/week	A few times/week	Never	A few times/week	Not particularly	Not particularly	Not particularly	Not particularly	Unable	Unable	Never Freq WFH	Bachelor Degree	>$100K	No	0	1	0	Few times/week or more	Few times/week or more	0			About the same	0	About the same	4	40	40	Always	Always
yes	yes	5	In some ways it has increased and in other ways it has decreased	Much more than before	4	Transit	Transit	Question not displayed to respondent	Question not displayed to respondent	Question not displayed to respondent	Question not displayed to respondent	1.3764209	A few times/month	A few times/year	A few times/week	A few times/month	A few times/month	Every day	Not particularly	Among my top 3 pandemic activities	Among my top 3 pandemic activities	Among my top 3 pandemic activities	Unable	A few times/month	Never Freq WFH	Bachelor Degree	>$100K	Yes	0	0	0	Few times/week or more	Few times/week or more	0		Less, other reason	About the same	0	About the same	3			Never	Never
yes	yes	2	In some ways it has increased and in other ways it has decreased	About the same	5	Private vehicle	Private vehicle	Question not displayed to respondent	Question not displayed to respondent	Question not displayed to respondent	Question not displayed to respondent	.99468321	A few times/week	A few times/month	A few times/week	A few times/week	A few times/month	A few times/month	Among my top 3 pandemic activities	Not particularly	Among my top 3 pandemic activities	Among my top 3 pandemic activities	Unable	Unable	Never Freq WFH	Bachelor Degree	>$100K	Maybe	0	0	0	Few times/week or more	Few times/week or more	0		About the same	About the same	0	About the same	5	30	30	Always	Always
yes	yes	5	About the same	Somewhat more than before	5	Private vehicle	Private vehicle	Not selected	Not selected	Not selected	Not selected	.84060806	A few times/month	A few times/month	A few times/week	A few times/week	A few times/week	A few times/week	Not particularly	Not particularly	Not particularly	Not particularly	A few times/month	A few times/month	Never Freq WFH	Bachelor Degree	<$100K	Maybe	1	0	1	Few times/week or more	Few times/week or more	0	Lower-density neighborhood		Less, new realization	0	About the same	5	100	100	Most days	Most days
no	no		Question not displayed to respondent	About the same		Question not displayed to respondent	Question not displayed to respondent	Question not displayed to respondent	Question not displayed to respondent	Question not displayed to respondent	Question not displayed to respondent	.99082977	A few times/year	A few times/year	A few times/week	A few times/year	A few times/year	Every day	Not particularly	Not particularly	Not particularly	Not particularly				Bachelor Degree	<$100K	Maybe	0	0	0	Few times/week or more	Few times/week or more	0			Less, new realization	0	About the same
no	no		Question not displayed to respondent	About the same		Question not displayed to respondent	Question not displayed to respondent	Question not displayed to respondent	Question not displayed to respondent	Question not displayed to respondent	Question not displayed to respondent	.98857063	A few times/week	Never	A few times/week	A few times/week	Never	A few times/week	Not particularly	Not particularly	Among my top 3 pandemic activities	Not particularly				No Bachelor Degree	>$100K	Maybe	0	0	0	Few times/week or more	Few times/week or more	0			Less, pandemic-related	0	About the same
yes	yes		About the same	About the same	6	Private vehicle	Private vehicle	Question not displayed to respondent	Question not displayed to respondent	Question not displayed to respondent	Question not displayed to respondent	.59806257	A few times/year	A few times/month	A few times/week	A few times/year	A few times/month	A few times/week	Not particularly	Not particularly	Not particularly	Not particularly	Unable	Choose not to	Never Freq WFH	Bachelor Degree	<$100K	No	0	0	0	Few times/week or more	Few times/week or more	0		About the same	Less, new realization	1	About the same	6	50	50	Always	Always
yes	no		Question not displayed to respondent	About the same	3	Private vehicle	Question not displayed to respondent	Question not displayed to respondent	Question not displayed to respondent	Question not displayed to respondent	Question not displayed to respondent	.43347347	A few times/month	A few times/month	Every day	A few times/month	A few times/month	A few times/week	Not particularly	Not particularly	Not particularly	Not particularly	Unable	Unable	Never Freq WFH	Bachelor Degree	<$100K	No	0	0	0	Few times/week or more	Few times/week or more	0		Less, other reason	About the same	1	About the same	3	31.25	0	Always
no	no		Question not displayed to respondent	About the same		Question not displayed to respondent	Question not displayed to respondent	Question not displayed to respondent	Question not displayed to respondent	Question not displayed to respondent	Question not displayed to respondent	1.257409	A few times/month	A few times/year	Every day	A few times/month	Never	Every day	Not particularly	Not particularly	Not particularly	Not particularly				Bachelor Degree	>$100K	No	1	0	1	Few times/week or more	Few times/week or more	0			More, pandemic-related	0	About the same
no	no		Question not displayed to respondent	About the same		Question not displayed to respondent	Question not displayed to respondent	Question not displayed to respondent	Question not displayed to respondent	Question not displayed to respondent	Question not displayed to respondent	2.2796175	A few times/year	A few times/year	A few times/month	A few times/year	A few times/year	A few times/month	Not particularly	Not particularly	Not particularly	Not particularly				No Bachelor Degree	<$100K	No	0	0	0	Few times/month	Few times/month	0				0	About the same
yes	yes	5	Increased somewhat	About the same	5	Private vehicle	Private vehicle	Not selected	Not selected	I do not need to commute	Not selected	1.0502449	A few times/week	A few times/week	A few times/year	A few times/year	A few times/year	Never	Among my top 3 pandemic activities	Not particularly	Not particularly	Among my top 3 pandemic activities	Unable	More than once/week	Started Freq WFH	Bachelor Degree	>$100K	Maybe	1	0	1	Few times/week or more	Few times/year or less	1	Dense urban center	About the same	About the same	0	About the same	2.5	100	50	Always	Some days
no	no		Question not displayed to respondent	About the same		Question not displayed to respondent	Question not displayed to respondent	Not selected	Not selected	Not selected	Not selected	.96933848	A few times/year	Never	A few times/month	A few times/year	A few times/year	A few times/week	Not particularly	Not particularly	Not particularly	Not particularly				No Bachelor Degree	<$100K	Maybe	0	0	0	Few times/week or more	Few times/month	1	Dense urban center			0	About the same
yes	yes	5	In some ways it has increased and in other ways it has decreased	Much more than before	5	Transit	Shared bicycle/scooter	Question not displayed to respondent	Question not displayed to respondent	Question not displayed to respondent	Question not displayed to respondent	.64337206	A few times/month	A few times/month	A few times/month	A few times/month	A few times/month	A few times/week	Among my top 3 pandemic activities	Not particularly	Not particularly	Among my top 3 pandemic activities	Unable	A few times/month	Never Freq WFH	Bachelor Degree	<$100K	Yes	0	0	0	Few times/month	Few times/month	0		Less, other reason	About the same	0	More, new realization	4			Never	Never
yes	yes		About the same	Much more than before	5	Private vehicle	Private vehicle	Question not displayed to respondent	Question not displayed to respondent	Question not displayed to respondent	Question not displayed to respondent	.75896919	A few times/month	A few times/month	A few times/week	A few times/month	A few times/month	A few times/month	Not particularly	Not particularly	Not particularly	Not particularly	Unable	Unable	Never Freq WFH	Bachelor Degree	>$100K	Maybe	0	0	0	Few times/week or more	Few times/week or more	0		Less, other reason	Less, new realization	0	More, new realization	5	25	25	Always	Always
no	no		Question not displayed to respondent	About the same		Question not displayed to respondent	Question not displayed to respondent	Question not displayed to respondent	Question not displayed to respondent	Question not displayed to respondent	Question not displayed to respondent	.93374091	A few times/year	A few times/year	A few times/month	A few times/year	A few times/month	A few times/week	Not particularly	Not particularly	Among my top 3 pandemic activities	Not particularly				No Bachelor Degree	<$100K	Maybe	0	0	0	Few times/month	Few times/month	0				0	About the same
yes	yes		Increased somewhat	About the same	5	Private vehicle	Private vehicle	Question not displayed to respondent	Question not displayed to respondent	Question not displayed to respondent	Question not displayed to respondent	.59806257	A few times/month	A few times/year	A few times/week	A few times/month	A few times/month	A few times/week	Not particularly	Not particularly	Among my top 3 pandemic activities	Not particularly	Choose not to	Unable	Never Freq WFH	Bachelor Degree	<$100K	Maybe	1	0	1	Few times/week or more	Few times/week or more	0			Less, new realization	1	More, other reason	5	41.666664	41.666664	Always	Always
yes	yes	2	About the same	Somewhat more than before	6	Private vehicle	Private vehicle	Question not displayed to respondent	Question not displayed to respondent	Question not displayed to respondent	Question not displayed to respondent	2.6181884	A few times/week	A few times/month	A few times/month	A few times/week	A few times/week	A few times/year	Not particularly	Among my top 3 pandemic activities	Not particularly	Among my top 3 pandemic activities	A few times/month	Unable	Never Freq WFH	Bachelor Degree	>$100K	Yes	1	0	1	Few times/month	Few times/month	0		More, pandemic-related	More, pandemic-related	0	About the same	7	30	35	Most days	Always
yes	yes	3	In some ways it has increased and in other ways it has decreased	About the same		Question not displayed to respondent	Private vehicle	Not selected	Not selected	Not selected	Not selected	1.6828103	Never	A few times/week	A few times/month	A few times/month	A few times/month	A few times/week	Not particularly	Not particularly	Not particularly	Not particularly	A few times/month	More than once/week	Started Freq WFH	No Bachelor Degree	<$100K	Maybe	1	0	1	Few times/week or more	Few times/month	1	Dense urban center			1	More, other reason		0			Some days
yes	yes	5	About the same	About the same	2	Private vehicle	I expect to work only from home and not commute	Question not displayed to respondent	Question not displayed to respondent	Question not displayed to respondent	Question not displayed to respondent	2.2886913	A few times/month	Never	A few times/month	A few times/month	Never	Every day	Not particularly	Not particularly	Not particularly	Not particularly	More than once/week	More than once/week	Always Freq WFH	No Bachelor Degree	>$100K	Yes	0	0	0	Few times/month	Few times/month	0				0	About the same	0	25	0	Some days	Never
yes	yes		Decreased somewhat	Much more than before	5	Private vehicle	Private vehicle	Question not displayed to respondent	Question not displayed to respondent	Question not displayed to respondent	Question not displayed to respondent	.84387726	A few times/week	A few times/week	Every day	A few times/week	A few times/month	A few times/week	Not particularly	Not particularly	Not particularly	Not particularly	A few times/month	A few times/month	Never Freq WFH	Bachelor Degree	>$100K	No	0	0	0	Few times/week or more	Few times/week or more	0		About the same	More, pandemic-related	0	More, other reason	5	80	80	Most days	Most days
yes	yes	4	Increased significantly	Much more than before	6	Private vehicle	Private vehicle	Question not displayed to respondent	Question not displayed to respondent	Question not displayed to respondent	Question not displayed to respondent	1.0231751	Every day	A few times/month	A few times/month	A few times/week	A few times/week	A few times/week	Among my top 3 pandemic activities	Not particularly	Not particularly	Among my top 3 pandemic activities	Unable	A few times/month	Never Freq WFH	Bachelor Degree	<$100K	Yes	1	0	1	Few times/week or more	Few times/month	1			About the same	1	More, new realization	5	60	100	Always	Most days
no	yes		Question not displayed to respondent	About the same		Question not displayed to respondent	Transit	Question not displayed to respondent	Question not displayed to respondent	Question not displayed to respondent	Question not displayed to respondent	1.2823138	A few times/week	A few times/week	A few times/month	A few times/week	A few times/week	Every day	Not particularly	Not particularly	Not particularly	Not particularly		Unable		No Bachelor Degree	<$100K	No	0	0	0	Few times/month	Few times/month	0			About the same	0	About the same					Never
no	no		Question not displayed to respondent	About the same		Question not displayed to respondent	Question not displayed to respondent	Question not displayed to respondent	Question not displayed to respondent	Question not displayed to respondent	Question not displayed to respondent	1.9419609	A few times/week	A few times/month	A few times/year	Never	A few times/month	A few times/month	Not particularly	Among my top 3 pandemic activities	Among my top 3 pandemic activities	Among my top 3 pandemic activities				No Bachelor Degree	<$100K	Yes	0	0	0	Few times/month	Few times/year or less	1				0	About the same
yes	yes	7	Decreased significantly	About the same	3	Private vehicle	Private vehicle	Not selected	I did not feel safe in my building or neighborhood due to the virus	Not selected	Not selected	.56716573	A few times/month	A few times/year	A few times/month	A few times/month	A few times/month	Every day	Not particularly	Not particularly	Among my top 3 pandemic activities	Not particularly	Unable	Unable	Never Freq WFH	Bachelor Degree	<$100K	Yes	0	0	0	Few times/month	Few times/month	0	Dense urban center		About the same	0	About the same	3	21	21	Always	Always
no	no		Question not displayed to respondent	Somewhat more than before		Question not displayed to respondent	Question not displayed to respondent	Question not displayed to respondent	Question not displayed to respondent	Question not displayed to respondent	Question not displayed to respondent	1.5622101	A few times/year	A few times/month	A few times/month	A few times/year	A few times/week	A few times/week	Not particularly	Not particularly	Not particularly	Not particularly				No Bachelor Degree	<$100K	Yes	0	1	0	Few times/month	Few times/month	0				0	About the same
no	no		Question not displayed to respondent	About the same		Question not displayed to respondent	Question not displayed to respondent	Not selected	Not selected	Not selected	Not selected	.71355367	A few times/week	A few times/week	Every day	A few times/week	A few times/month	Every day	Not particularly	Not particularly	Not particularly	Not particularly				Bachelor Degree	<$100K	Yes	0	0	0	Few times/week or more	Few times/week or more	0	Dense urban center		About the same	0	About the same
no	no		Question not displayed to respondent	Somewhat less than before		Question not displayed to respondent	Question not displayed to respondent	Question not displayed to respondent	Question not displayed to respondent	Question not displayed to respondent	Question not displayed to respondent	1.9824491	A few times/month	A few times/month	A few times/week	A few times/month	A few times/month	A few times/year	Not particularly	Not particularly	Not particularly	Not particularly				No Bachelor Degree	<$100K	Maybe	0	0	0	Few times/week or more	Few times/week or more	0				0	About the same
no	no		Question not displayed to respondent	Somewhat more than before		Question not displayed to respondent	Question not displayed to respondent	Question not displayed to respondent	Question not displayed to respondent	Question not displayed to respondent	Question not displayed to respondent	.59806257	A few times/week	A few times/month	A few times/year	A few times/week	A few times/week	A few times/week	Among my top 3 pandemic activities	Not particularly	Not particularly	Among my top 3 pandemic activities				Bachelor Degree	<$100K	Yes	0	0	1	Few times/month	Few times/year or less	1			About the same	0	About the same
yes	yes	5	Decreased significantly	About the same	5	Private vehicle	Private vehicle	I did not feel safe sharing the house with others	Not selected	Not selected	Not selected	.70493996	A few times/month	Never	A few times/month	A few times/month	Never	A few times/week	Not particularly	Not particularly	Not particularly	Not particularly	Unable	A few times/month	Never Freq WFH	Bachelor Degree	<$100K	No	0	0	0	Few times/month	Few times/month	0	Dense urban center		About the same	1	More, new realization	4	25	20	Always	Most days
no	no		Question not displayed to respondent	About the same		Question not displayed to respondent	Question not displayed to respondent	Question not displayed to respondent	Question not displayed to respondent	Question not displayed to respondent	Question not displayed to respondent	.48149896	A few times/month	A few times/month	A few times/week	A few times/week	A few times/month	Every day	Not particularly	Not particularly	Not particularly	Not particularly				No Bachelor Degree	<$100K	No	0	0	0	Few times/week or more	Few times/week or more	0				0	About the same
no	no		Question not displayed to respondent	Much more than before		Question not displayed to respondent	Question not displayed to respondent	Not selected	Not selected	Not selected	Not selected	.4171178	A few times/month	A few times/week	A few times/week	A few times/month	A few times/month	Every day	Among my top 3 pandemic activities	Not particularly	Among my top 3 pandemic activities	Among my top 3 pandemic activities				Bachelor Degree	<$100K	Yes	1	0	1	Few times/week or more	Few times/week or more	0	Dense urban center		Less, pandemic-related	0	About the same
yes	yes	7	In some ways it has increased and in other ways it has decreased	About the same	5	Private vehicle	Private vehicle	Not selected	Not selected	I do not need to commute	Not selected	.35885528	A few times/month	A few times/month	A few times/month	A few times/month	A few times/month	Every day	Among my top 3 pandemic activities	Not particularly	Not particularly	Among my top 3 pandemic activities	Choose not to	Choose not to	Never Freq WFH	Bachelor Degree	>$100K	Yes	0	0	0	Few times/month	Few times/month	0	Dense urban center	About the same	Less, pandemic-related	0	About the same	5	40	40	Always	Always
no	no		Question not displayed to respondent	Somewhat less than before		Question not displayed to respondent	Question not displayed to respondent	Question not displayed to respondent	Question not displayed to respondent	Question not displayed to respondent	Question not displayed to respondent	1.2253699	A few times/year	A few times/month	A few times/year	A few times/year	A few times/month	A few times/week	Not particularly	Not particularly	Among my top 3 pandemic activities	Not particularly				No Bachelor Degree	<$100K	Maybe	1	0	1	Few times/month	Few times/year or less	1				0	About the same
yes	yes	5	About the same	Much more than before	3	Transit	Transit	Question not displayed to respondent	Question not displayed to respondent	Question not displayed to respondent	Question not displayed to respondent	.31441045	A few times/week	A few times/month	A few times/month	A few times/week	A few times/week	A few times/week	Among my top 3 pandemic activities	Not particularly	Among my top 3 pandemic activities	Among my top 3 pandemic activities	A few times/month	More than once/week	Started Freq WFH	Bachelor Degree	<$100K	Maybe	1	0	1	Few times/week or more	Few times/month	1			Less, pandemic-related	0	About the same	2			Never	Never
yes	yes	4	Decreased somewhat	Somewhat more than before		Question not displayed to respondent	Private vehicle	Question not displayed to respondent	Question not displayed to respondent	Question not displayed to respondent	Question not displayed to respondent	1.3226198	A few times/month	A few times/week	A few times/month	A few times/year	A few times/week	A few times/month	Not particularly	Among my top 3 pandemic activities	Not particularly	Among my top 3 pandemic activities	Unable	Unable	Never Freq WFH	No Bachelor Degree	<$100K	Maybe	1	0	1	Few times/month	Few times/month	0			Less, other reason	0	About the same		0			Always
no	no		Question not displayed to respondent	About the same		Question not displayed to respondent	Question not displayed to respondent	Question not displayed to respondent	Question not displayed to respondent	Question not displayed to respondent	Question not displayed to respondent	.67206645	Never	A few times/year	A few times/week	Never	A few times/month	Every day	Not particularly	Not particularly	Not particularly	Not particularly				No Bachelor Degree	<$100K	No	0	0	0	Few times/week or more	Few times/week or more	0				1	About the same
yes	yes	2	Increased somewhat	Somewhat less than before		Question not displayed to respondent	Question not displayed to respondent	Question not displayed to respondent	Question not displayed to respondent	Question not displayed to respondent	Question not displayed to respondent	.33738196	A few times/month	Never	A few times/week	A few times/month	Never	A few times/week	Not particularly	Among my top 3 pandemic activities	Not particularly	Among my top 3 pandemic activities	Choose not to	A few times/month	Never Freq WFH	Bachelor Degree	<$100K	Maybe	0	1	0	Few times/week or more	Few times/week or more	0			About the same	0	About the same
no	no		Question not displayed to respondent	Somewhat more than before		Question not displayed to respondent	Question not displayed to respondent	Not selected	Not selected	Not selected	Not selected	1.9748367	A few times/week	A few times/month	Every day	Every day	A few times/month	Every day	Not particularly	Not particularly	Not particularly	Not particularly				No Bachelor Degree	<$100K	No	0	0	0	Few times/week or more	Few times/week or more	0	Dense urban center		About the same	1	More, other reason
yes	yes	6	Increased significantly	Somewhat more than before	2	Private vehicle	Private vehicle	Question not displayed to respondent	Question not displayed to respondent	Question not displayed to respondent	Question not displayed to respondent	1.1652341	A few times/week	Never	Never	Never	Never	Every day	Among my top 3 pandemic activities	Not particularly	Not particularly	Among my top 3 pandemic activities	A few times/month	More than once/week	Started Freq WFH	No Bachelor Degree	>$100K	Yes	0	0	1	Few times/week or more	Few times/year or less	1		Less, new realization	Less, pandemic-related	0	More, new realization	1.5	10	7.5	Most days	Some days
no	no		Question not displayed to respondent	About the same		Question not displayed to respondent	Question not displayed to respondent	Not selected	Not selected	Not selected	Not selected	5.1837459	A few times/week	A few times/month	A few times/week	A few times/month	A few times/month	Every day	Not particularly	Not particularly	Not particularly	Not particularly				No Bachelor Degree	<$100K	Yes	0	0	0	Few times/week or more	Few times/week or more	0	Dense urban center		Less, other reason	0	About the same
no	no		Question not displayed to respondent	Somewhat more than before		Question not displayed to respondent	Question not displayed to respondent	Question not displayed to respondent	Question not displayed to respondent	Question not displayed to respondent	Question not displayed to respondent	.77898699	A few times/year	A few times/year	A few times/week	A few times/year	A few times/year	A few times/month	Not particularly	Not particularly	Not particularly	Not particularly				No Bachelor Degree	<$100K	No	0	0	0	Few times/week or more	Few times/week or more	0			About the same	0	About the same
yes	yes	5	Increased significantly	Much more than before	3	Private vehicle	Shared bicycle/scooter	Not selected	Not selected	Not selected	Not selected	1.2379301	A few times/week	Every day	A few times/week	A few times/week	A few times/week	A few times/month	Not particularly	Not particularly	Not particularly	Not particularly	A few times/month	A few times/month	Never Freq WFH	Bachelor Degree	>$100K	Yes	1	0	1	Few times/week or more	Few times/week or more	0	Dense urban center	About the same	More, pandemic-related	1	More, new realization	3	10500	0	Most days	Never
yes	yes		Decreased significantly	About the same	3	Private vehicle	Private vehicle	Question not displayed to respondent	Question not displayed to respondent	Question not displayed to respondent	Question not displayed to respondent	.98589134	A few times/year	A few times/year	A few times/month	A few times/year	A few times/month	A few times/month	Not particularly	Not particularly	Not particularly	Not particularly	Unable	Unable	Never Freq WFH	No Bachelor Degree	<$100K	Maybe	0	0	0	Few times/month	Few times/month	0				0	About the same	3	6	6	Always	Always
no	no		Question not displayed to respondent	About the same		Question not displayed to respondent	Question not displayed to respondent	Question not displayed to respondent	Question not displayed to respondent	Question not displayed to respondent	Question not displayed to respondent	1.1116074	A few times/month	Never	A few times/month	A few times/year	A few times/month	Every day	Not particularly	Not particularly	Among my top 3 pandemic activities	Not particularly				No Bachelor Degree	<$100K	Yes	0	0	0	Few times/week or more	Few times/month	1				0	About the same
yes	yes	3	Increased significantly	About the same	5	Transit	Transit	Question not displayed to respondent	Question not displayed to respondent	Question not displayed to respondent	Question not displayed to respondent	.97548056	A few times/month	A few times/month	A few times/month	A few times/year	A few times/month	Never	Not particularly	Among my top 3 pandemic activities	Not particularly	Among my top 3 pandemic activities	Unable	More than once/week	Started Freq WFH	Bachelor Degree	<$100K	Maybe	0	0	0	Few times/month	Few times/month	0				0	About the same	2.5			Never	Never
yes	yes	5	About the same	Much less than before	4	Transit	Transit	Not selected	Not selected	Not selected	Not selected	.90974635	A few times/month	A few times/month	A few times/year	A few times/year	A few times/month	Every day	Among my top 3 pandemic activities	Not particularly	Not particularly	Among my top 3 pandemic activities	A few times/month	More than once/week	Started Freq WFH	Bachelor Degree	>$100K	Yes	1	0	1	Few times/year or less	Few times/year or less	0	Lower-density neighborhood	Less, other reason	Less, pandemic-related	0	About the same	2.5			Never	Never
yes	yes	5	Decreased somewhat	Somewhat more than before	5	Transit	Transit	Question not displayed to respondent	Question not displayed to respondent	Question not displayed to respondent	Question not displayed to respondent	.69268245	A few times/month	A few times/year	A few times/month	A few times/month	A few times/month	Every day	Not particularly	Not particularly	Not particularly	Not particularly	Unable	Unable	Never Freq WFH	Bachelor Degree	>$100K	Yes	0	1	1	Few times/week or more	Few times/month	1		About the same	About the same	0	About the same	5			Never	Never
yes	no		Question not displayed to respondent	About the same	5	Transit	Question not displayed to respondent	Question not displayed to respondent	Question not displayed to respondent	Question not displayed to respondent	Question not displayed to respondent	.39745569	A few times/month	A few times/year	A few times/week	A few times/month	A few times/year	A few times/week	Not particularly	Not particularly	Not particularly	Not particularly	Unable	Unable	Never Freq WFH	Bachelor Degree	<$100K	No	0	0	0	Few times/week or more	Few times/week or more	0			About the same	0	About the same	5			Never
no	no		Question not displayed to respondent	About the same		Question not displayed to respondent	Question not displayed to respondent	Question not displayed to respondent	Question not displayed to respondent	Question not displayed to respondent	Question not displayed to respondent	.39745569	A few times/month	A few times/year	A few times/month	A few times/year	A few times/year	A few times/month	Not particularly	Not particularly	Among my top 3 pandemic activities	Not particularly				Bachelor Degree	<$100K	Maybe	0	0	0	Few times/month	Few times/month	0				0	About the same
no	no		Question not displayed to respondent	About the same		Question not displayed to respondent	Question not displayed to respondent	Question not displayed to respondent	Question not displayed to respondent	Question not displayed to respondent	Question not displayed to respondent	1.257409	A few times/week	A few times/month	A few times/month	A few times/week	A few times/month	Every day	Not particularly	Not particularly	Among my top 3 pandemic activities	Not particularly				Bachelor Degree	>$100K	Maybe	0	0	0	Few times/month	Few times/month	0			More, pandemic-related	0	About the same
no	no		Question not displayed to respondent	Somewhat more than before		Question not displayed to respondent	Question not displayed to respondent	Question not displayed to respondent	Question not displayed to respondent	Question not displayed to respondent	Question not displayed to respondent	.71355367	A few times/year	A few times/month	A few times/week	A few times/month	A few times/month	Every day	Not particularly	Not particularly	Not particularly	Not particularly				Bachelor Degree	<$100K	Maybe	1	0	1	Few times/week or more	Few times/week or more	0			About the same	1	More, new realization
yes	yes	0	About the same	About the same	5	Transit	Personal bicycle/scooter	Question not displayed to respondent	Question not displayed to respondent	Question not displayed to respondent	Question not displayed to respondent	.36966795	Never	Never	Never	A few times/year	A few times/year	Every day	Not particularly	Not particularly	Among my top 3 pandemic activities	Not particularly	Choose not to	Unable	Never Freq WFH	Bachelor Degree	<$100K	Yes	0	0	0	Few times/year or less	Few times/year or less	0				1	More, new realization	5			Never	Never
yes	yes		In some ways it has increased and in other ways it has decreased	Somewhat less than before	5	Transit	Transit	Question not displayed to respondent	Question not displayed to respondent	Question not displayed to respondent	Question not displayed to respondent	.80557948	A few times/month	A few times/month	A few times/week	A few times/month	A few times/month	Every day	Not particularly	Not particularly	Among my top 3 pandemic activities	Not particularly	Unable	Unable	Never Freq WFH	No Bachelor Degree	<$100K	Maybe	0	0	0	Few times/week or more	Few times/week or more	0				0	About the same	5			Never	Never
no	no		Question not displayed to respondent	About the same		Question not displayed to respondent	Question not displayed to respondent	Question not displayed to respondent	Question not displayed to respondent	Question not displayed to respondent	Question not displayed to respondent	.87934577	A few times/year	A few times/month	A few times/week	A few times/month	A few times/month	Never	Not particularly	Not particularly	Among my top 3 pandemic activities	Not particularly				No Bachelor Degree	<$100K	Maybe	0	0	0	Few times/week or more	Few times/week or more	0			About the same	0	About the same
no	no		Question not displayed to respondent	Much less than before		Question not displayed to respondent	Question not displayed to respondent	Question not displayed to respondent	Question not displayed to respondent	Question not displayed to respondent	Question not displayed to respondent	1.538257	A few times/month	A few times/year	A few times/month	A few times/month	A few times/year	Every day	Not particularly	Not particularly	Among my top 3 pandemic activities	Not particularly				No Bachelor Degree	<$100K	Maybe	0	0	0	Few times/month	Few times/month	0				1	About the same
no	no		Question not displayed to respondent	Much more than before		Question not displayed to respondent	Question not displayed to respondent	Question not displayed to respondent	Question not displayed to respondent	Question not displayed to respondent	Question not displayed to respondent	4.1928258	A few times/week	Never	A few times/month	A few times/week	Never	Every day	Not particularly	Not particularly	Not particularly	Not particularly				No Bachelor Degree	<$100K	No	0	0	0	Few times/month	Few times/month	0				0	About the same
no	no		Question not displayed to respondent	About the same		Question not displayed to respondent	Question not displayed to respondent	Question not displayed to respondent	Question not displayed to respondent	Question not displayed to respondent	Question not displayed to respondent	1.0222827	A few times/month	Never	A few times/week	A few times/month	Never	A few times/month	Not particularly	Not particularly	Not particularly	Not particularly				No Bachelor Degree	<$100K	No	0	0	0	Few times/week or more	Few times/week or more	0			Less, pandemic-related	0	About the same
yes	yes	5	Increased somewhat	About the same	4	Transit	Private vehicle	Question not displayed to respondent	Question not displayed to respondent	Question not displayed to respondent	Question not displayed to respondent	1.3032966	A few times/month	A few times/month	A few times/month	Never	A few times/month	A few times/month	Not particularly	Among my top 3 pandemic activities	Not particularly	Among my top 3 pandemic activities	Choose not to	More than once/week	Started Freq WFH	No Bachelor Degree	<$100K	Yes	0	0	0	Few times/week or more	Few times/month	1				0	More, new realization	0	0	0	Never	Some days
yes	no		Question not displayed to respondent	About the same	0	Question not displayed to respondent	Question not displayed to respondent	Question not displayed to respondent	Question not displayed to respondent	Question not displayed to respondent	Question not displayed to respondent	.67206645	A few times/year	A few times/month	A few times/week	A few times/year	A few times/month	A few times/week	Among my top 3 pandemic activities	Not particularly	Among my top 3 pandemic activities	Among my top 3 pandemic activities	More than once/week	Unable	Stopped Freq WFH	No Bachelor Degree	<$100K	Maybe	0	0	0	Few times/week or more	Few times/week or more	0				0	About the same	5
yes	yes		Increased somewhat	About the same	6	Private vehicle	Private vehicle	Question not displayed to respondent	Question not displayed to respondent	Question not displayed to respondent	Question not displayed to respondent	2.6181884	A few times/month	A few times/month	A few times/week	A few times/month	A few times/month	Every day	Not particularly	Not particularly	Not particularly	Not particularly	Unable	Unable	Never Freq WFH	Bachelor Degree	>$100K	Maybe	0	0	0	Few times/week or more	Few times/week or more	0		Less, other reason	About the same	0	About the same	6	60	60	Always	Always
yes	yes	2	About the same	About the same	5	Private vehicle	Private vehicle	Question not displayed to respondent	Question not displayed to respondent	Question not displayed to respondent	Question not displayed to respondent	.61622375	A few times/month	A few times/year	A few times/month	A few times/month	A few times/year	Never	Not particularly	Not particularly	Not particularly	Not particularly	Unable	Unable	Never Freq WFH	No Bachelor Degree	<$100K	No	0	0	1	Few times/month	Few times/month	0			About the same	0	About the same	5	100	100	Always	Always
yes	no		Question not displayed to respondent	About the same		Question not displayed to respondent	Question not displayed to respondent	Not selected	Not selected	Not selected	Not selected	.79216874	A few times/year	A few times/month	A few times/month	A few times/year	A few times/month	Every day	Among my top 3 pandemic activities	Among my top 3 pandemic activities	Not particularly	Among my top 3 pandemic activities	Unable	More than once/week	Started Freq WFH	No Bachelor Degree	<$100K	Yes	0	0	0	Few times/month	Few times/month	0			Less, other reason	0	About the same
yes	yes		In some ways it has increased and in other ways it has decreased	About the same	3	Private vehicle	Private vehicle	Question not displayed to respondent	Question not displayed to respondent	Question not displayed to respondent	Question not displayed to respondent	1.8131528	A few times/week	A few times/year	A few times/week	A few times/week	A few times/year	A few times/month	Not particularly	Not particularly	Not particularly	Not particularly	Unable	Unable	Never Freq WFH	No Bachelor Degree	<$100K	No	0	0	0	Few times/week or more	Few times/week or more	0			Less, pandemic-related	0	Less	3	150	150	Always	Always
yes	yes		About the same	About the same	5	Private vehicle	Private vehicle	Question not displayed to respondent	Question not displayed to respondent	Question not displayed to respondent	Question not displayed to respondent	2.1097846	A few times/month	A few times/month	A few times/month	A few times/year	A few times/year	A few times/month	Not particularly	Not particularly	Among my top 3 pandemic activities	Not particularly	Unable	Unable	Never Freq WFH	No Bachelor Degree	>$100K	Maybe	0	0	0	Few times/month	Few times/month	0			About the same	0	About the same	5	74	74	Always	Always
yes	yes		Decreased somewhat	Somewhat more than before	5	Private vehicle	Private vehicle	Question not displayed to respondent	Question not displayed to respondent	Question not displayed to respondent	Question not displayed to respondent	.87934577	A few times/year	Never	A few times/month	A few times/year	A few times/year	A few times/week	Not particularly	Not particularly	Not particularly	Not particularly	Unable	Unable	Never Freq WFH	No Bachelor Degree	<$100K	Yes	0	0	0	Few times/month	Few times/month	0			About the same	0		5	30	30	Always	Always
no	yes		Question not displayed to respondent	About the same		Question not displayed to respondent	Private vehicle	Question not displayed to respondent	Question not displayed to respondent	Question not displayed to respondent	Question not displayed to respondent	.65023839	A few times/month	A few times/month	A few times/month	A few times/year	A few times/month	A few times/month	Not particularly	Not particularly	Among my top 3 pandemic activities	Not particularly		Unable		No Bachelor Degree	<$100K	Maybe	0	0	0	Few times/week or more	Few times/month	1				0	About the same		0			Always
yes	yes		In some ways it has increased and in other ways it has decreased	About the same	5	Private vehicle	Private vehicle	Question not displayed to respondent	Question not displayed to respondent	Question not displayed to respondent	Question not displayed to respondent	.65326411	A few times/week	A few times/month	A few times/week	A few times/week	A few times/month		Not particularly	Not particularly	Not particularly	Not particularly	Choose not to	Choose not to	Never Freq WFH	No Bachelor Degree	<$100K	Maybe	0	0	0	Few times/week or more	Few times/week or more	0		About the same	About the same	0	About the same	5	200	200	Always	Always
yes	yes	5	About the same	About the same	0	Question not displayed to respondent	I expect to work only from home and not commute	Question not displayed to respondent	Question not displayed to respondent	Question not displayed to respondent	Question not displayed to respondent	.84957939	A few times/year	A few times/week	A few times/week	A few times/year	A few times/week	A few times/month	Not particularly	Not particularly	Not particularly	Not particularly	More than once/week	More than once/week	Always Freq WFH	No Bachelor Degree	<$100K	Maybe	0	0	0	Few times/week or more	Few times/week or more	0			Less, pandemic-related	0	About the same	0				Never
yes	no		Question not displayed to respondent	About the same	4	Private vehicle	Question not displayed to respondent	Question not displayed to respondent	Question not displayed to respondent	Question not displayed to respondent	Question not displayed to respondent	.20495462	A few times/month	A few times/year	A few times/month	A few times/month	A few times/year	A few times/week	Not particularly	Not particularly	Among my top 3 pandemic activities	Not particularly	Unable	Unable	Never Freq WFH	Bachelor Degree	<$100K	Maybe	0	0	0	Few times/month	Few times/month	0			About the same	0	About the same	4	56	0	Always
yes	no		Question not displayed to respondent	About the same	6	Private vehicle	Question not displayed to respondent	Question not displayed to respondent	Question not displayed to respondent	Question not displayed to respondent	Question not displayed to respondent	4.1087551	A few times/month	A few times/year	A few times/week	A few times/month	A few times/month	Never	Not particularly	Not particularly	Not particularly	Not particularly	Unable	Unable	Never Freq WFH	No Bachelor Degree	<$100K	Maybe	0	0	0	Few times/week or more	Few times/week or more	0			Less, pandemic-related	0	About the same	6	120	0	Always
no	no		Question not displayed to respondent	About the same		Question not displayed to respondent	Question not displayed to respondent	Not selected	Not selected	Not selected	Not selected	1.9960678	A few times/year	A few times/month	A few times/week	A few times/year	Never	A few times/month	Not particularly	Not particularly	Not particularly	Not particularly				No Bachelor Degree	<$100K	Maybe	0	0	0	Few times/week or more	Few times/week or more	0	Lower-density neighborhood		Less, other reason	0	About the same
yes	yes	5	Decreased significantly	Much more than before		Question not displayed to respondent	Transit	Question not displayed to respondent	Question not displayed to respondent	Question not displayed to respondent	Question not displayed to respondent	3.2286739	A few times/week	Never	Every day	A few times/month	A few times/month	A few times/week	Not particularly	Not particularly	Not particularly	Not particularly	More than once/week	More than once/week	Always Freq WFH	No Bachelor Degree	<$100K	No	0	1	1	Few times/week or more	Few times/week or more	0		Less, new realization	Less, pandemic-related	1	About the same					Never
yes	yes	5	Increased somewhat	Somewhat more than before	4	Transit	Transit	Question not displayed to respondent	Question not displayed to respondent	Question not displayed to respondent	Question not displayed to respondent	.39900145	A few times/month	A few times/month	A few times/month	A few times/month	A few times/month	Every day	Not particularly	Among my top 3 pandemic activities	Among my top 3 pandemic activities	Among my top 3 pandemic activities	A few times/month	More than once/week	Started Freq WFH	Bachelor Degree	>$100K	Maybe	0	0	0	Few times/month	Few times/month	0		Less, new realization	About the same	0	About the same	2.5			Never	Never
yes	yes	4	Decreased somewhat	About the same	4	Private vehicle	Private vehicle	Question not displayed to respondent	Question not displayed to respondent	Question not displayed to respondent	Question not displayed to respondent	1.3764209	A few times/month	A few times/week	A few times/month	A few times/month	A few times/week	A few times/week	Among my top 3 pandemic activities	Among my top 3 pandemic activities	Not particularly	Among my top 3 pandemic activities	Choose not to	More than once/week	Started Freq WFH	Bachelor Degree	>$100K	Yes	0	0	0	Few times/month	Few times/month	0		Less, other reason	Less, other reason	0	About the same	2	20	10	Always	Some days
yes	yes		About the same	About the same	5	Private vehicle	Private vehicle	Question not displayed to respondent	Question not displayed to respondent	Question not displayed to respondent	Question not displayed to respondent	.59806257	A few times/year	A few times/year	A few times/month	A few times/year	A few times/year	Never	Not particularly	Not particularly	Not particularly	Not particularly	Unable	Unable	Never Freq WFH	Bachelor Degree	<$100K	Maybe	0	0	0	Few times/month	Few times/month	0			Less, pandemic-related	0	About the same	5	47.5	47.5	Always	Always
yes	yes	5	Increased somewhat	About the same	0	Question not displayed to respondent	Private vehicle	Question not displayed to respondent	Question not displayed to respondent	Question not displayed to respondent	Question not displayed to respondent	.84387726	A few times/month	A few times/month	A few times/week	A few times/month	A few times/month	Never	Among my top 3 pandemic activities	Among my top 3 pandemic activities	Not particularly	Among my top 3 pandemic activities	More than once/week	More than once/week	Always Freq WFH	Bachelor Degree	>$100K	Maybe	0	0	0	Few times/week or more	Few times/week or more	0			Less, pandemic-related	0	About the same	0	0	0		Some days
no	no		Question not displayed to respondent	About the same		Question not displayed to respondent	Question not displayed to respondent	Question not displayed to respondent	Question not displayed to respondent	Question not displayed to respondent	Question not displayed to respondent	.19110474	A few times/week	A few times/year	Every day	A few times/week	A few times/year	Every day	Not particularly	Not particularly	Not particularly	Not particularly				Bachelor Degree	<$100K	No	0	1	0	Few times/week or more	Few times/week or more	0			About the same	0	About the same
yes	yes	4	Decreased significantly	Somewhat more than before	2	Transit	Other mode	Question not displayed to respondent	Question not displayed to respondent	Question not displayed to respondent	Question not displayed to respondent	.245671	A few times/month	A few times/month	A few times/month	A few times/month	A few times/month	Every day	Among my top 3 pandemic activities	Not particularly	Not particularly	Among my top 3 pandemic activities	More than once/week	More than once/week	Always Freq WFH	Bachelor Degree	<$100K	Yes	0	0	0	Few times/week or more	Few times/month	1			Less, new realization	0	More, other reason	2.5			Never	Never
yes	yes		About the same	About the same	5	Private vehicle	Private vehicle	Question not displayed to respondent	Question not displayed to respondent	Question not displayed to respondent	Question not displayed to respondent	2.3184032	A few times/month	A few times/month	A few times/month	A few times/month	A few times/month	A few times/year	Not particularly	Not particularly	Not particularly	Not particularly	Unable	Unable	Never Freq WFH	No Bachelor Degree	<$100K	No	0	0	1	Few times/month	Few times/month	0		Less, other reason	Less, new realization	0	About the same	5	45.833336	45.833336	Always	Always
yes	no		Question not displayed to respondent	Somewhat more than before	5	Private vehicle	Question not displayed to respondent	Question not displayed to respondent	Question not displayed to respondent	Question not displayed to respondent	Question not displayed to respondent	2.9918671	A few times/month	A few times/month	A few times/week	A few times/week	A few times/month	A few times/week	Not particularly	Not particularly	Not particularly	Not particularly	Unable	Unable	Never Freq WFH	No Bachelor Degree	<$100K	No	0	0	0	Few times/week or more	Few times/week or more	0			Less, pandemic-related	0	Less	5	5	0	Always
yes	yes		About the same	About the same	7	Transit	Transit	Question not displayed to respondent	Question not displayed to respondent	Question not displayed to respondent	Question not displayed to respondent	.79707277	A few times/month	Never	A few times/week	A few times/week	Never	Every day	Not particularly	Not particularly	Not particularly	Not particularly	Unable	Unable	Never Freq WFH	Bachelor Degree	<$100K	No	0	0	0	Few times/week or more	Few times/week or more	0			Less, other reason	1	About the same	7			Never	Never
yes	yes	4	About the same	Somewhat more than before	6	Private vehicle	Private vehicle	Question not displayed to respondent	Question not displayed to respondent	Question not displayed to respondent	Question not displayed to respondent	.98845166	A few times/month	A few times/month	A few times/week	A few times/month	A few times/month	A few times/year	Among my top 3 pandemic activities	Not particularly	Not particularly	Among my top 3 pandemic activities	Unable	Unable	Never Freq WFH	Bachelor Degree	>$100K	Yes	0	0	0	Few times/week or more	Few times/week or more	0			Less, pandemic-related	0	Less	6	12	48	Always	Always
yes	yes	5	About the same	Somewhat more than before	5	Private vehicle	Private vehicle	Question not displayed to respondent	Question not displayed to respondent	Question not displayed to respondent	Question not displayed to respondent	1.2379301	A few times/week	A few times/month	A few times/week	A few times/week	A few times/month	A few times/week	Not particularly	Not particularly	Not particularly	Not particularly	A few times/month	A few times/month	Never Freq WFH	Bachelor Degree	>$100K	Maybe	0	0	0	Few times/week or more	Few times/week or more	0		Less, other reason	Less, other reason	0	About the same	5	50	50	Most days	Most days
yes	yes	7	Increased somewhat	Somewhat less than before	5	Private vehicle	Private vehicle	Question not displayed to respondent	Question not displayed to respondent	Question not displayed to respondent	Question not displayed to respondent	1.1677389	A few times/month	A few times/month	A few times/week	A few times/week	A few times/week	A few times/month	Among my top 3 pandemic activities	Among my top 3 pandemic activities	Not particularly	Among my top 3 pandemic activities	Choose not to	More than once/week	Started Freq WFH	Bachelor Degree	>$100K	Yes	1	0	1	Few times/week or more	Few times/week or more	0		Less, new realization	More, pandemic-related	1	Less	2.5	50	25	Always	Some days
yes	yes	7	About the same	About the same	0	Question not displayed to respondent	Private vehicle	Question not displayed to respondent	Question not displayed to respondent	Question not displayed to respondent	Question not displayed to respondent	1.257409	A few times/week	Never	A few times/week	A few times/week	Never	Never	Among my top 3 pandemic activities	Not particularly	Not particularly	Among my top 3 pandemic activities	Unable	A few times/month	Never Freq WFH	Bachelor Degree	>$100K	Maybe	0	0	0	Few times/month	Few times/week or more	0			Less, other reason	0	About the same	0	0	0		Most days
yes	no		Question not displayed to respondent	About the same	5	Private vehicle	Question not displayed to respondent	Question not displayed to respondent	Question not displayed to respondent	Question not displayed to respondent	Question not displayed to respondent	1.3032966	A few times/week	A few times/year	A few times/week	A few times/month	A few times/year	A few times/month	Not particularly	Among my top 3 pandemic activities	Not particularly	Among my top 3 pandemic activities	Unable	Unable	Never Freq WFH	No Bachelor Degree	<$100K	Maybe	0	0	0	Few times/week or more	Few times/week or more	0				0	About the same	5	52.083336	0	Always
no	no		Question not displayed to respondent	Somewhat more than before		Question not displayed to respondent	Question not displayed to respondent	Question not displayed to respondent	Question not displayed to respondent	Question not displayed to respondent	Question not displayed to respondent	.59452718	A few times/month	A few times/year	A few times/week	A few times/month	A few times/year	A few times/month	Among my top 3 pandemic activities	Not particularly	Among my top 3 pandemic activities	Among my top 3 pandemic activities				Bachelor Degree	>$100K	Maybe	0	0	0	Few times/week or more	Few times/week or more	0			About the same	0	About the same
yes	yes	7	Decreased somewhat	Somewhat more than before	5	Private vehicle	Private vehicle	Question not displayed to respondent	Question not displayed to respondent	Question not displayed to respondent	Question not displayed to respondent	.33330923	A few times/year	A few times/year	A few times/month	A few times/year	A few times/week	A few times/year	Among my top 3 pandemic activities	Not particularly	Among my top 3 pandemic activities	Among my top 3 pandemic activities	Unable	A few times/month	Never Freq WFH	Bachelor Degree	<$100K	Yes	0	0	0	Few times/month	Few times/month	0			Less, other reason	0	More, new realization	4	62.5	60	Always	Most days
yes	yes		About the same	About the same	4	Private vehicle	Private vehicle	Question not displayed to respondent	Question not displayed to respondent	Question not displayed to respondent	Question not displayed to respondent	.20495462	A few times/month	A few times/year	A few times/month	A few times/year	A few times/year	Never	Among my top 3 pandemic activities	Not particularly	Not particularly	Among my top 3 pandemic activities	A few times/month	Unable	Never Freq WFH	Bachelor Degree	<$100K	Maybe	0	0	0	Few times/week or more	Few times/month	1				0	About the same	5	33.333332	41.666664	Most days	Always
no	no		Question not displayed to respondent	About the same		Question not displayed to respondent	Question not displayed to respondent	Question not displayed to respondent	Question not displayed to respondent	Question not displayed to respondent	Question not displayed to respondent	10.828925	A few times/week	A few times/month	A few times/week	A few times/week	A few times/week	A few times/year	Not particularly	Not particularly	Not particularly	Not particularly				No Bachelor Degree	>$100K	No	0	0	0	Few times/week or more	Few times/week or more	0			Less, pandemic-related	0	More, new realization
yes	yes		About the same	About the same	0	Question not displayed to respondent	Private vehicle	Question not displayed to respondent	Question not displayed to respondent	Question not displayed to respondent	Question not displayed to respondent	.70393509	A few times/month	A few times/month	A few times/month	A few times/month	A few times/month	Every day	Not particularly	Not particularly	Not particularly	Not particularly	Unable	Unable	Never Freq WFH	Bachelor Degree	>$100K	Maybe	1	0	1	Few times/month	Few times/month	0			About the same	0	About the same	0	0	0		Always
yes	yes	3	Decreased significantly	Somewhat more than before	5	Private vehicle	Private vehicle	Question not displayed to respondent	Question not displayed to respondent	Question not displayed to respondent	Question not displayed to respondent	1.2060227	A few times/month	A few times/year	A few times/month	A few times/month	Never	A few times/month	Among my top 3 pandemic activities	Not particularly	Not particularly	Among my top 3 pandemic activities	Unable	Unable	Never Freq WFH	Bachelor Degree	<$100K	Maybe	0	0	0	Few times/month	Few times/month	0			About the same	0	More, new realization	5	72.916664	72.916664	Always	Always
yes	yes		Decreased significantly	About the same	5	Private vehicle	Private vehicle	Question not displayed to respondent	Question not displayed to respondent	Question not displayed to respondent	Question not displayed to respondent	.97548056	A few times/month	A few times/month	A few times/week	A few times/month	A few times/month	Never	Not particularly	Not particularly	Not particularly	Not particularly	Unable	Unable	Never Freq WFH	Bachelor Degree	<$100K	No	0	0	0	Few times/month	Few times/week or more	0			Less, pandemic-related	0	About the same	5	100	100	Always	Always
no	no		Question not displayed to respondent	About the same		Question not displayed to respondent	Question not displayed to respondent	Question not displayed to respondent	Question not displayed to respondent	Question not displayed to respondent	Question not displayed to respondent	.46848342	A few times/month	A few times/month	A few times/month	A few times/month	A few times/month	A few times/year	Not particularly	Not particularly	Not particularly	Not particularly				Bachelor Degree	<$100K	No	0	0	0	Few times/week or more	Few times/month	1			Less, other reason	0	About the same
no	no		Question not displayed to respondent	About the same		Question not displayed to respondent	Question not displayed to respondent	Question not displayed to respondent	Question not displayed to respondent	Question not displayed to respondent	Question not displayed to respondent	.70493996	A few times/week	A few times/year	A few times/month	A few times/week	A few times/year	Every day	Not particularly	Not particularly	Not particularly	Not particularly				Bachelor Degree	<$100K	Maybe	0	0	0	Few times/month	Few times/month	0			About the same	0	About the same
no	no		Question not displayed to respondent	About the same		Question not displayed to respondent	Question not displayed to respondent	Question not displayed to respondent	Question not displayed to respondent	Question not displayed to respondent	Question not displayed to respondent	.20495462	A few times/month	A few times/year	A few times/month	A few times/month	A few times/year	A few times/month	Not particularly	Not particularly	Not particularly	Not particularly				Bachelor Degree	<$100K	Yes	0	0	0	Few times/month	Few times/month	0				0	About the same
yes	yes	7	In some ways it has increased and in other ways it has decreased	Somewhat more than before	0	Question not displayed to respondent	I expect to work only from home and not commute	Question not displayed to respondent	Question not displayed to respondent	Question not displayed to respondent	Question not displayed to respondent	.59452718	A few times/month	A few times/month	A few times/week	A few times/month	A few times/month	A few times/month	Not particularly	Not particularly	Among my top 3 pandemic activities	Not particularly	More than once/week	More than once/week	Always Freq WFH	Bachelor Degree	>$100K	Maybe	0	0	0	Few times/week or more	Few times/week or more	0		Less, new realization	Less, other reason	0	About the same	0				Never
yes	yes		About the same	About the same	4	Private vehicle	Private vehicle	Question not displayed to respondent	Question not displayed to respondent	Question not displayed to respondent	Question not displayed to respondent	.92176759	A few times/month	Never	A few times/week	A few times/month	Never	Never	Not particularly	Not particularly	Not particularly	Not particularly	Unable	Unable	Never Freq WFH	No Bachelor Degree	>$100K	No	0	0	0	Few times/week or more	Few times/week or more	0			Less, pandemic-related	0	About the same	4	20	20	Always	Always
yes	no		Question not displayed to respondent	About the same	5	Private vehicle	Question not displayed to respondent	Not selected	Not selected	Not selected	Not selected	2.1226914	A few times/month	Never	A few times/month	A few times/month	Never	A few times/month	Not particularly	Among my top 3 pandemic activities	Not particularly	Among my top 3 pandemic activities	Unable	Unable	Never Freq WFH	No Bachelor Degree	>$100K	Maybe	0	0	0	Few times/month	Few times/month	0	Lower-density neighborhood		More, pandemic-related	0	About the same	5	225	0	Always
no	no		Question not displayed to respondent	About the same		Question not displayed to respondent	Question not displayed to respondent	Question not displayed to respondent	Question not displayed to respondent	Question not displayed to respondent	Question not displayed to respondent	1.666353	A few times/week	A few times/month	A few times/week	A few times/week	A few times/month	Every day	Not particularly	Not particularly	Not particularly	Not particularly				Bachelor Degree	>$100K	No	0	0	0	Few times/week or more	Few times/week or more	1			Less, other reason	0	About the same
yes	yes	5	About the same	About the same	5	Private vehicle	Private vehicle	Question not displayed to respondent	Question not displayed to respondent	Question not displayed to respondent	Question not displayed to respondent	.37059748	A few times/year	A few times/year	A few times/month	A few times/year	A few times/year	Every day	Among my top 3 pandemic activities	Not particularly	Not particularly	Among my top 3 pandemic activities	Unable	A few times/month	Never Freq WFH	Bachelor Degree	<$100K	Yes	0	0	0	Few times/month	Few times/month	0			Less, other reason	0	About the same	4	90	72	Always	Most days
yes	yes	7	About the same	About the same	0	Question not displayed to respondent	I expect to work only from home and not commute	Question not displayed to respondent	Question not displayed to respondent	Question not displayed to respondent	Question not displayed to respondent	.82758594	A few times/month	A few times/month	A few times/month	A few times/year	A few times/month	Every day	Not particularly	Not particularly	Among my top 3 pandemic activities	Not particularly	More than once/week	More than once/week	Always Freq WFH	Bachelor Degree	<$100K	Maybe	0	0	0	Few times/month	Few times/month	0				0	About the same	0				Never
yes	yes		Decreased significantly	About the same	6	Private vehicle	Private vehicle	Question not displayed to respondent	Question not displayed to respondent	Question not displayed to respondent	Question not displayed to respondent	.77898699	Never	A few times/month	A few times/month	Never	A few times/month	Never	Not particularly	Not particularly	Not particularly	Not particularly	Unable	Unable	Never Freq WFH	No Bachelor Degree	<$100K	Maybe	0	0	0	Few times/month	Few times/month	0				0	About the same	6	90	90	Always	Always
no	no		Question not displayed to respondent	About the same		Question not displayed to respondent	Question not displayed to respondent	Not selected	Not selected	Not selected	Moved to a more comfortable home	1.2379301	A few times/year	Every day	A few times/week	A few times/month	A few times/year	A few times/year	Not particularly	Not particularly	Not particularly	Not particularly				Bachelor Degree	>$100K	Maybe	0	0	0	Few times/month	Few times/week or more	0	Lower-density neighborhood		Less, pandemic-related	0	About the same
no	no		Question not displayed to respondent	Much more than before		Question not displayed to respondent	Question not displayed to respondent	Question not displayed to respondent	Question not displayed to respondent	Question not displayed to respondent	Question not displayed to respondent	.98845166	A few times/month	Never	A few times/week	A few times/year	Never	A few times/year	Not particularly	Not particularly	Among my top 3 pandemic activities	Not particularly				Bachelor Degree	>$100K	Yes	0	0	0	Few times/week or more	Few times/week or more	0				0	About the same
no	no		Question not displayed to respondent	About the same		Question not displayed to respondent	Question not displayed to respondent	Question not displayed to respondent	Question not displayed to respondent	Question not displayed to respondent	Question not displayed to respondent	2.3367248	A few times/month	A few times/year	A few times/week	A few times/month	A few times/year	Never	Not particularly	Not particularly	Not particularly	Not particularly				No Bachelor Degree	<$100K	Maybe	0	0	0	Few times/week or more	Few times/week or more	0				0	About the same
no	no		Question not displayed to respondent	Much less than before		Question not displayed to respondent	Question not displayed to respondent	Question not displayed to respondent	Question not displayed to respondent	Question not displayed to respondent	Question not displayed to respondent	.91819662	A few times/month	A few times/week	A few times/month	Never	A few times/month	A few times/year	Not particularly	Not particularly	Not particularly	Not particularly				No Bachelor Degree	<$100K	Maybe	0	0	0	Few times/week or more	Few times/month	1				0
no	no		Question not displayed to respondent	Somewhat more than before		Question not displayed to respondent	Question not displayed to respondent	Question not displayed to respondent	Question not displayed to respondent	Question not displayed to respondent	Question not displayed to respondent	.98589134	A few times/month	A few times/year	A few times/week	A few times/month	A few times/month	A few times/month	Not particularly	Not particularly	Not particularly	Not particularly				No Bachelor Degree	<$100K	Maybe	0	0	0	Few times/week or more	Few times/week or more	0			About the same	0	About the same
no	no		Question not displayed to respondent	About the same		Question not displayed to respondent	Question not displayed to respondent	Question not displayed to respondent	Question not displayed to respondent	Question not displayed to respondent	Question not displayed to respondent	4.9302478	A few times/month	A few times/year	A few times/week	A few times/month	A few times/year	Never	Not particularly	Not particularly	Not particularly	Not particularly				No Bachelor Degree	>$100K	Yes	0	0	0	Few times/week or more	Few times/week or more	0				0	About the same
yes	yes		Decreased somewhat	Somewhat more than before	5	Private vehicle	Private vehicle	Question not displayed to respondent	Question not displayed to respondent	Question not displayed to respondent	Question not displayed to respondent	.46848342	Never	A few times/year	Never	Never	A few times/month	Every day	Not particularly	Not particularly	Among my top 3 pandemic activities	Not particularly	Choose not to	Unable	Never Freq WFH	Bachelor Degree	<$100K	Yes	1	0	1	Few times/year or less	Few times/year or less	0			Less, other reason	1	More, new realization	5	50	50	Always	Always
yes	yes	5	Increased somewhat	Much more than before	5	Private vehicle	Private vehicle	Question not displayed to respondent	Question not displayed to respondent	Question not displayed to respondent	Question not displayed to respondent	1.163215	A few times/month	Never	Never	Never	A few times/month	A few times/week	Not particularly	Not particularly	Among my top 3 pandemic activities	Not particularly	Unable	Unable	Never Freq WFH	Bachelor Degree	<$100K	Yes	0	1	1	Few times/week or more	Few times/year or less	1				0	About the same	5	45	45	Always	Always
yes	yes		Increased significantly	About the same	7	Private vehicle	Private vehicle	Question not displayed to respondent	Question not displayed to respondent	Question not displayed to respondent	Question not displayed to respondent	.77898699	A few times/month	Never	A few times/month	A few times/month	Never	Never	Not particularly	Not particularly	Not particularly	Not particularly	Unable	Unable	Never Freq WFH	No Bachelor Degree	<$100K	No	0	0	0	Few times/month	Few times/month	0				0	About the same	7	70	70	Always	Always
yes	yes		Increased significantly	About the same	6	Private vehicle	Private vehicle	Question not displayed to respondent	Question not displayed to respondent	Question not displayed to respondent	Question not displayed to respondent	.790869	A few times/week	A few times/week	A few times/week	A few times/week	A few times/week	Never	Not particularly	Not particularly	Not particularly	Not particularly	Unable	Unable	Never Freq WFH	No Bachelor Degree	<$100K	Yes	0	0	0	Few times/week or more	Few times/week or more	0				0	About the same	6	12	12	Always	Always
yes	yes		About the same	About the same	5	Private vehicle	Private vehicle	Question not displayed to respondent	Question not displayed to respondent	Question not displayed to respondent	Question not displayed to respondent	.89460152	A few times/month	A few times/month	A few times/month	A few times/year	A few times/month	A few times/week	Not particularly	Not particularly	Not particularly	Not particularly	Unable	Unable	Never Freq WFH	Bachelor Degree	>$100K	Maybe	0	0	0	Few times/week or more	Few times/month	1			Less, pandemic-related	1	About the same	5	20	20	Always	Always
no	no		Question not displayed to respondent	Somewhat more than before		Question not displayed to respondent	Question not displayed to respondent	Question not displayed to respondent	Question not displayed to respondent	Question not displayed to respondent	Question not displayed to respondent	2.4644387	A few times/week	A few times/week	A few times/week	A few times/week	A few times/week	Every day	Not particularly	Not particularly	Among my top 3 pandemic activities	Not particularly				No Bachelor Degree	>$100K	Maybe	0	0	0	Few times/week or more	Few times/week or more	0			Less, new realization	0	About the same
no	no		Question not displayed to respondent	Somewhat more than before		Question not displayed to respondent	Question not displayed to respondent	Question not displayed to respondent	Question not displayed to respondent	Question not displayed to respondent	Question not displayed to respondent	.39745569	A few times/year	A few times/year	A few times/month	A few times/year	A few times/year	A few times/month	Not particularly	Not particularly	Among my top 3 pandemic activities	Not particularly				Bachelor Degree	<$100K	Yes	0	0	0	Few times/month	Few times/month	0			Less, new realization	0	More, new realization
yes	no		Question not displayed to respondent	About the same	0	Question not displayed to respondent	Question not displayed to respondent	Question not displayed to respondent	Question not displayed to respondent	Question not displayed to respondent	Question not displayed to respondent	.91819662	A few times/month	Never	A few times/week	A few times/month	Never	Never	Not particularly	Not particularly	Not particularly	Not particularly	Unable	Unable	Never Freq WFH	No Bachelor Degree	<$100K	Maybe	0	0	0	Few times/week or more	Few times/week or more	0			About the same	0	About the same	0
yes	yes	5	Decreased somewhat	About the same	3	Private vehicle	Private vehicle	Question not displayed to respondent	Question not displayed to respondent	Question not displayed to respondent	Question not displayed to respondent	1.2249995	A few times/year	A few times/month	A few times/week	A few times/year	A few times/month	A few times/month	Not particularly	Not particularly	Not particularly	Not particularly	More than once/week	More than once/week	Always Freq WFH	Bachelor Degree	<$100K	No	0	0	0	Few times/week or more	Few times/week or more	0				0	About the same	3	12.5	12.5	Some days	Some days
no	no		Question not displayed to respondent	About the same		Question not displayed to respondent	Question not displayed to respondent	Question not displayed to respondent	Question not displayed to respondent	Question not displayed to respondent	Question not displayed to respondent	.91819662	A few times/year	A few times/week	A few times/week	A few times/year	Never	Never	Among my top 3 pandemic activities	Not particularly	Not particularly	Among my top 3 pandemic activities				No Bachelor Degree	<$100K	Yes	0	0	0	Few times/week or more	Few times/week or more	0			About the same	0	About the same
no	no		Question not displayed to respondent	About the same		Question not displayed to respondent	Question not displayed to respondent	Question not displayed to respondent	Question not displayed to respondent	Question not displayed to respondent	Question not displayed to respondent	.77898699	A few times/year	A few times/year	A few times/month	A few times/year	A few times/year	Never	Not particularly	Not particularly	Not particularly	Not particularly				No Bachelor Degree	<$100K	Maybe	1	0	1	Few times/month	Few times/month	0				0	About the same
yes	no		Question not displayed to respondent	About the same	5	Private vehicle	Question not displayed to respondent	Question not displayed to respondent	Question not displayed to respondent	Question not displayed to respondent	Question not displayed to respondent	2.1257648	A few times/month	A few times/month	A few times/week	A few times/month	A few times/month	A few times/month	Not particularly	Not particularly	Not particularly	Not particularly	Unable	Unable	Never Freq WFH	No Bachelor Degree	<$100K	No	1	0	1	Few times/week or more	Few times/week or more	0			About the same	0	About the same	5	90	0	Always
no	no		Question not displayed to respondent	Somewhat more than before		Question not displayed to respondent	Question not displayed to respondent	Question not displayed to respondent	Question not displayed to respondent	Question not displayed to respondent	Question not displayed to respondent	.37059748	A few times/month	Never	A few times/week	A few times/month	Never	A few times/month	Among my top 3 pandemic activities	Not particularly	Among my top 3 pandemic activities	Among my top 3 pandemic activities				Bachelor Degree	<$100K	Maybe	0	0	0	Few times/week or more	Few times/week or more	0			Less, new realization	0	About the same
no	no		Question not displayed to respondent	Somewhat more than before		Question not displayed to respondent	Question not displayed to respondent	Question not displayed to respondent	Question not displayed to respondent	Question not displayed to respondent	Question not displayed to respondent	.85729367	A few times/year	Never	A few times/year	A few times/year	Never	A few times/month	Not particularly	Not particularly	Not particularly	Not particularly				No Bachelor Degree	<$100K	Maybe	0	0	0	Few times/year or less	Few times/year or less	0				1	About the same
no	no		Question not displayed to respondent	About the same		Question not displayed to respondent	Question not displayed to respondent	Question not displayed to respondent	Question not displayed to respondent	Question not displayed to respondent	Question not displayed to respondent	.84060806	A few times/year	A few times/year	A few times/month	A few times/year	A few times/year	Every day	Among my top 3 pandemic activities	Not particularly	Among my top 3 pandemic activities	Among my top 3 pandemic activities				Bachelor Degree	<$100K	Yes	0	0	0	Few times/week or more	Few times/month	1			Less, pandemic-related	0	About the same
no	no		Question not displayed to respondent	About the same		Question not displayed to respondent	Question not displayed to respondent	Question not displayed to respondent	Question not displayed to respondent	Question not displayed to respondent	Question not displayed to respondent	.31776598	A few times/month	A few times/year	A few times/month	A few times/year	A few times/year	A few times/week	Not particularly	Not particularly	Not particularly	Not particularly				No Bachelor Degree	<$100K	No	0	0	0	Few times/month	Few times/month	0				0	About the same
yes	yes		Decreased significantly	Somewhat more than before	5	Private vehicle	Private vehicle	Question not displayed to respondent	Question not displayed to respondent	Question not displayed to respondent	Question not displayed to respondent	.84060806	A few times/week	A few times/month	A few times/week	A few times/week	A few times/month	A few times/week	Not particularly	Among my top 3 pandemic activities	Not particularly	Among my top 3 pandemic activities	Unable	Unable	Never Freq WFH	Bachelor Degree	<$100K	Maybe	0	0	0	Few times/week or more	Few times/week or more	0		Less, other reason	Less, pandemic-related	0	More, other reason	5	375	375	Always	Always
yes	yes		About the same	About the same	5	Private vehicle	Private vehicle	Question not displayed to respondent	Question not displayed to respondent	Question not displayed to respondent	Question not displayed to respondent	1.3130749	A few times/year	A few times/month	A few times/month	A few times/year	Never	A few times/week	Not particularly	Not particularly	Not particularly	Not particularly	Unable	Unable	Never Freq WFH	Bachelor Degree	<$100K	No	1	0	0	Few times/month	Few times/month	0				0	About the same	5	85	85	Always	Always
no	no		Question not displayed to respondent	About the same		Question not displayed to respondent	Question not displayed to respondent	Question not displayed to respondent	Question not displayed to respondent	Question not displayed to respondent	Question not displayed to respondent	.91819662	A few times/month	A few times/year	A few times/month	A few times/month	A few times/year	A few times/month	Not particularly	Not particularly	Among my top 3 pandemic activities	Not particularly				No Bachelor Degree	<$100K	Yes	0	0	0	Few times/month	Few times/month	0			Less, other reason	0	About the same
yes	yes		About the same	About the same	5	Private vehicle	Private vehicle	Question not displayed to respondent	Question not displayed to respondent	Question not displayed to respondent	Question not displayed to respondent	2.3367248	A few times/year	A few times/month	A few times/week	A few times/year	Never	A few times/month	Not particularly	Not particularly	Not particularly	Not particularly	Unable	Unable	Never Freq WFH	No Bachelor Degree	<$100K	Maybe	0	0	0	Few times/week or more	Few times/week or more	0				0	About the same	5	40	40	Always	Always
no	no		Question not displayed to respondent	About the same		Question not displayed to respondent	Question not displayed to respondent	Question not displayed to respondent	Question not displayed to respondent	Question not displayed to respondent	Question not displayed to respondent	.3745527	A few times/month	A few times/month	A few times/month	A few times/year	A few times/month	Every day	Not particularly	Not particularly	Not particularly	Not particularly				No Bachelor Degree	<$100K	Maybe	1	0	0	Few times/week or more	Few times/month	1				0	About the same
yes	no		Question not displayed to respondent	About the same	5	Private vehicle	Question not displayed to respondent	Question not displayed to respondent	Question not displayed to respondent	Question not displayed to respondent	Question not displayed to respondent	.37059748	A few times/month	A few times/month	A few times/week	A few times/month	A few times/month	Never	Among my top 3 pandemic activities	Among my top 3 pandemic activities	Not particularly	Among my top 3 pandemic activities	Unable	Unable	Never Freq WFH	Bachelor Degree	<$100K	Yes	0	0	0	Few times/week or more	Few times/week or more	0				0	About the same	5	150	0	Always
no	no		Question not displayed to respondent	About the same		Question not displayed to respondent	Question not displayed to respondent	Question not displayed to respondent	Question not displayed to respondent	Question not displayed to respondent	Question not displayed to respondent	.80868477	A few times/year	A few times/month	A few times/week	A few times/year	Never	Every day	Not particularly	Not particularly	Not particularly	Not particularly				No Bachelor Degree	<$100K	No	0	0	0	Few times/week or more	Few times/week or more	0				0	About the same
yes	no		Question not displayed to respondent	Somewhat more than before	7	Private vehicle	Question not displayed to respondent	Question not displayed to respondent	Question not displayed to respondent	Question not displayed to respondent	Question not displayed to respondent	1.1809578	A few times/month	A few times/year	A few times/week	A few times/month	A few times/month	A few times/week	Among my top 3 pandemic activities	Not particularly	Not particularly	Among my top 3 pandemic activities	Unable	Choose not to	Never Freq WFH	Bachelor Degree	<$100K	Maybe	0	1	0	Few times/week or more	Few times/week or more	0			Less, pandemic-related	0	About the same	7	210	0	Always
yes	yes	7	Increased somewhat	About the same	0	Question not displayed to respondent	I expect to work only from home and not commute	Question not displayed to respondent	Question not displayed to respondent	Question not displayed to respondent	Question not displayed to respondent	1.2042053	A few times/week	A few times/week	A few times/month	A few times/week	A few times/week	A few times/year	Not particularly	Not particularly	Among my top 3 pandemic activities	Not particularly	More than once/week	More than once/week	Always Freq WFH	Bachelor Degree	>$100K	Maybe	0	0	0	Few times/month	Few times/month	0		Less, new realization	About the same	0	About the same	0				Never
yes	yes		Decreased somewhat	Seen but unanswered	1	Private vehicle	Private vehicle	Question not displayed to respondent	Question not displayed to respondent	Question not displayed to respondent	Question not displayed to respondent	1.666353	A few times/month	A few times/month	A few times/week	A few times/month	A few times/month	Never	Not particularly	Not particularly	Not particularly	Not particularly	Unable	Unable	Never Freq WFH	Bachelor Degree	>$100K	Yes	0	0	0	Few times/week or more	Few times/week or more	0			Less, pandemic-related	0	More, other reason	1	10	10	Always	Always
yes	no		Question not displayed to respondent	About the same	4	Private vehicle	Question not displayed to respondent	Question not displayed to respondent	Question not displayed to respondent	Question not displayed to respondent	Question not displayed to respondent	1.9373001	A few times/month	A few times/year	A few times/week	A few times/month	A few times/year	A few times/year	Not particularly	Not particularly	Not particularly	Not particularly	Unable	A few times/month	Never Freq WFH	No Bachelor Degree	>$100K	No	0	0	0	Few times/week or more	Few times/week or more	0				0	About the same	3	60	0	Always
no	no		Question not displayed to respondent	About the same		Question not displayed to respondent	Question not displayed to respondent	Question not displayed to respondent	Question not displayed to respondent	Question not displayed to respondent	Question not displayed to respondent	.91819662	A few times/week	A few times/week	A few times/month	A few times/year	A few times/week	A few times/week	Not particularly	Not particularly	Not particularly	Not particularly				No Bachelor Degree	<$100K	Yes	0	0	0	Few times/month	Few times/month	0			Less, other reason	0	About the same
yes	yes		In some ways it has increased and in other ways it has decreased	About the same	5	Private vehicle	Private vehicle	Question not displayed to respondent	Question not displayed to respondent	Question not displayed to respondent	Question not displayed to respondent	1.9118775	A few times/month	A few times/year	A few times/week	A few times/year	A few times/year	A few times/week	Not particularly	Not particularly	Not particularly	Not particularly	Unable	Unable	Never Freq WFH	No Bachelor Degree	<$100K	Maybe	0	0	0	Few times/week or more	Few times/week or more	0			About the same	0	About the same	5	11	11	Always	Always
yes	yes	1	About the same	About the same	5	Private vehicle	Private vehicle	Question not displayed to respondent	Question not displayed to respondent	Question not displayed to respondent	Question not displayed to respondent	.47030541	A few times/year	A few times/year	A few times/month	A few times/year	A few times/year	Every day	Among my top 3 pandemic activities	Not particularly	Among my top 3 pandemic activities	Among my top 3 pandemic activities	A few times/month	A few times/month	Never Freq WFH	Bachelor Degree	>$100K	Maybe	0	0	0	Few times/month	Few times/month	0		Less, new realization	Less, other reason	0	About the same	5	250	250	Most days	Most days
yes	yes		About the same	About the same	3	Private vehicle	Private vehicle	Question not displayed to respondent	Question not displayed to respondent	Question not displayed to respondent	Question not displayed to respondent	.56937152	A few times/month	A few times/month	Every day	A few times/month	A few times/month	A few times/week	Not particularly	Not particularly	Among my top 3 pandemic activities	Not particularly	Unable	Unable	Never Freq WFH	Bachelor Degree	>$100K	Maybe	0	0	0	Few times/week or more	Few times/week or more	0			About the same	1	About the same	3	54	54	Always	Always
yes	yes	5	Decreased somewhat	About the same	5	Private vehicle	Private vehicle	Question not displayed to respondent	Question not displayed to respondent	Question not displayed to respondent	Question not displayed to respondent	1.666353	A few times/month	Never	A few times/month	A few times/month	Never	Never	Not particularly	Not particularly	Among my top 3 pandemic activities	Not particularly	A few times/month	A few times/month	Never Freq WFH	Bachelor Degree	>$100K	Maybe	0	0	0	Few times/month	Few times/month	0		Less, new realization	Less, other reason	0	About the same	5	125	125	Most days	Most days
yes	yes	7	Increased somewhat	About the same	5	Private vehicle	Private vehicle	Question not displayed to respondent	Question not displayed to respondent	Question not displayed to respondent	Question not displayed to respondent	.99468321	A few times/week	A few times/month	A few times/week	A few times/month	A few times/month	Every day	Not particularly	Among my top 3 pandemic activities	Among my top 3 pandemic activities	Among my top 3 pandemic activities	Unable	More than once/week	Started Freq WFH	Bachelor Degree	>$100K	Yes	0	0	0	Few times/month	Few times/week or more	0		Less, new realization	About the same	0	About the same	2.5	125	62.5	Always	Some days
yes	yes	5	Increased somewhat	About the same	5	Private vehicle	Private vehicle	Question not displayed to respondent	Question not displayed to respondent	Question not displayed to respondent	Question not displayed to respondent	.99468321	A few times/month	A few times/month	A few times/month	A few times/month	A few times/month	Never	Among my top 3 pandemic activities	Among my top 3 pandemic activities	Among my top 3 pandemic activities	Among my top 3 pandemic activities	Choose not to	More than once/week	Started Freq WFH	Bachelor Degree	>$100K	Maybe	0	1	1	Few times/week or more	Few times/month	1		About the same		0	About the same	2.5	125	62.5	Always	Some days
no	no		Question not displayed to respondent	Somewhat less than before		Question not displayed to respondent	Question not displayed to respondent	Question not displayed to respondent	Question not displayed to respondent	Question not displayed to respondent	Question not displayed to respondent	3.1245799	A few times/year	A few times/month	A few times/week	A few times/month	A few times/month	A few times/week	Not particularly	Not particularly	Among my top 3 pandemic activities	Not particularly				No Bachelor Degree	<$100K	Maybe	0	0	0	Few times/week or more	Few times/week or more	0			More, pandemic-related	0	About the same
no	no		Question not displayed to respondent	About the same		Question not displayed to respondent	Question not displayed to respondent	Question not displayed to respondent	Question not displayed to respondent	Question not displayed to respondent	Question not displayed to respondent	7.9828606	A few times/week	A few times/week	A few times/week	A few times/week	A few times/week	A few times/week	Not particularly	Not particularly	Not particularly	Not particularly				No Bachelor Degree	>$100K	No	0	0	0	Few times/week or more	Few times/week or more	0			More, pandemic-related	0	About the same
no	no		Question not displayed to respondent	Somewhat more than before		Question not displayed to respondent	Question not displayed to respondent	Question not displayed to respondent	Question not displayed to respondent	Question not displayed to respondent	Question not displayed to respondent	5.3894281	A few times/month	A few times/month	A few times/week	A few times/year	A few times/year	A few times/year	Not particularly	Not particularly	Not particularly	Not particularly				No Bachelor Degree	<$100K	No	0	1	0	Few times/week or more	Few times/week or more	0			Less, pandemic-related	0	More, new realization
yes	yes		Increased somewhat	About the same	0	Question not displayed to respondent	Private vehicle	Question not displayed to respondent	Question not displayed to respondent	Question not displayed to respondent	Question not displayed to respondent	.98654586	Never	Never	A few times/month	A few times/year	A few times/year	A few times/month	Not particularly	Not particularly	Not particularly	Not particularly	Unable	Unable	Never Freq WFH	No Bachelor Degree	<$100K	No	0	0	0	Few times/month	Few times/month	0				0	About the same	0	0	0		Always
yes	yes		Increased somewhat	Much more than before	5	Private vehicle	Private vehicle	Question not displayed to respondent	Question not displayed to respondent	Question not displayed to respondent	Question not displayed to respondent	2.1737454	A few times/month	A few times/month	A few times/month	A few times/month	A few times/month	Every day	Not particularly	Not particularly	Among my top 3 pandemic activities	Not particularly	Unable	Unable	Never Freq WFH	No Bachelor Degree	<$100K	Yes	0	0	0	Few times/week or more	Few times/month	1			Less, pandemic-related	1	More, new realization	5	50	50	Always	Always
yes	yes	3	Decreased somewhat	Much more than before	2	Transit	Transit	Question not displayed to respondent	Question not displayed to respondent	Question not displayed to respondent	Question not displayed to respondent	.74207348	A few times/month	A few times/year	A few times/month	A few times/month	A few times/month	Every day	Not particularly	Not particularly	Among my top 3 pandemic activities	Not particularly	Unable	Choose not to	Never Freq WFH	No Bachelor Degree	<$100K	Maybe	1	0	0	Few times/week or more	Few times/month	1			Less, other reason	0	About the same	2			Never	Never
yes	yes	1	Decreased somewhat	About the same	6	Private vehicle	Private vehicle	Not selected	Not selected	Not selected	Not selected	.39013913	A few times/week	A few times/week	A few times/month	A few times/week	A few times/year	Never	Not particularly	Not particularly	Not particularly	Not particularly	Choose not to	More than once/week	Started Freq WFH	Bachelor Degree	<$100K	Yes	1	0	1	Few times/year or less	Few times/month	0	Lower-density neighborhood	About the same	Less, new realization	1	More, new realization	3	180	90	Always	Some days
no	no		Question not displayed to respondent	Somewhat more than before		Question not displayed to respondent	Question not displayed to respondent	Question not displayed to respondent	Question not displayed to respondent	Question not displayed to respondent	Question not displayed to respondent	.74207348	A few times/year	Never	A few times/month	A few times/year	Never	A few times/week	Among my top 3 pandemic activities	Not particularly	Among my top 3 pandemic activities	Among my top 3 pandemic activities				No Bachelor Degree	<$100K	Maybe	0	0	0	Few times/month	Few times/month	0			Less, pandemic-related	1	More, new realization
no	no		Question not displayed to respondent	About the same		Question not displayed to respondent	Question not displayed to respondent	Question not displayed to respondent	Question not displayed to respondent	Question not displayed to respondent	Question not displayed to respondent	2.8173273	Never	A few times/month	A few times/year	Never	A few times/month	Every day	Not particularly	Not particularly	Not particularly	Not particularly				No Bachelor Degree	<$100K	No	1	0	1	Few times/year or less	Few times/year or less	0				0	About the same
no	no		Question not displayed to respondent	About the same		Question not displayed to respondent	Question not displayed to respondent	Question not displayed to respondent	Question not displayed to respondent	Question not displayed to respondent	Question not displayed to respondent	1.9972785	A few times/month	A few times/month	A few times/week	A few times/month	A few times/month	A few times/week	Not particularly	Not particularly	Not particularly	Not particularly				No Bachelor Degree	>$100K	Yes	0	0	0	Few times/week or more	Few times/week or more	0			About the same	0	About the same
no	no		Question not displayed to respondent	About the same		Question not displayed to respondent	Question not displayed to respondent	Question not displayed to respondent	Question not displayed to respondent	Question not displayed to respondent	Question not displayed to respondent	.8323248	A few times/year	A few times/year	A few times/month	A few times/year	A few times/year	Never	Not particularly	Not particularly	Not particularly	Not particularly				No Bachelor Degree	<$100K	Maybe	0	1	0	Few times/week or more	Few times/month	1				0	About the same
yes	no		Question not displayed to respondent	Somewhat less than before		Question not displayed to respondent	Question not displayed to respondent	Question not displayed to respondent	Question not displayed to respondent	Question not displayed to respondent	Question not displayed to respondent	2.1191757	A few times/month	A few times/month	A few times/week	A few times/month	A few times/month	Every day	Not particularly	Not particularly	Among my top 3 pandemic activities	Not particularly	Unable	A few times/month	Never Freq WFH	No Bachelor Degree	<$100K	Yes	0	0	1	Few times/week or more	Few times/week or more	0				0	About the same
yes	yes		Increased significantly	About the same	5	Private vehicle	Private vehicle	Question not displayed to respondent	Question not displayed to respondent	Question not displayed to respondent	Question not displayed to respondent	1.0858068	A few times/year	A few times/month	A few times/month	A few times/year	A few times/month	A few times/week	Not particularly	Not particularly	Not particularly	Not particularly	Unable	Unable	Never Freq WFH	No Bachelor Degree	<$100K	Yes	0	0	0	Few times/month	Few times/month	0		Less, pandemic-related	Less, pandemic-related	1	About the same	5	31.25	31.25	Always	Always
yes	yes	7	About the same	About the same	4	Transit	Transit	Question not displayed to respondent	Question not displayed to respondent	Question not displayed to respondent	Question not displayed to respondent	.45512357	A few times/week	A few times/year	A few times/month	A few times/month	A few times/year	A few times/month	Among my top 3 pandemic activities	Not particularly	Not particularly	Among my top 3 pandemic activities	A few times/month	A few times/month	Never Freq WFH	Bachelor Degree	<$100K	Maybe	0	0	0	Few times/month	Few times/month	0			About the same	0	About the same	4			Never	Never
yes	no		Question not displayed to respondent	Somewhat more than before	5	Transit	Question not displayed to respondent	Question not displayed to respondent	Question not displayed to respondent	Question not displayed to respondent	Question not displayed to respondent	1.568494	A few times/month	A few times/month	A few times/month	A few times/month	A few times/month	A few times/week	Not particularly	Not particularly	Not particularly	Not particularly	A few times/month	A few times/month	Never Freq WFH	Bachelor Degree	>$100K	Yes	0	0	0	Few times/month	Few times/month	0			About the same	0	More, new realization	5			Never
yes	yes	1	Decreased somewhat	Somewhat more than before	5	Private vehicle	Private vehicle	Question not displayed to respondent	Question not displayed to respondent	Question not displayed to respondent	Question not displayed to respondent	2.9062519	A few times/week	A few times/month	A few times/month	A few times/month	A few times/month	Every day	Not particularly	Not particularly	Among my top 3 pandemic activities	Not particularly	A few times/month	A few times/month	Never Freq WFH	No Bachelor Degree	>$100K	Yes	0	0	0	Few times/month	Few times/month	0		Less, pandemic-related	Less, pandemic-related	0	About the same	5	30	30	Most days	Most days
yes	yes	5	Increased somewhat	About the same	5	Private vehicle	Private vehicle	Question not displayed to respondent	Question not displayed to respondent	Question not displayed to respondent	Question not displayed to respondent	2.31532	A few times/week	A few times/month	A few times/week	A few times/week	A few times/week	A few times/week	Not particularly	Not particularly	Not particularly	Not particularly	Unable	Unable	Never Freq WFH	Bachelor Degree	>$100K	No	1	0	1	Few times/week or more	Few times/week or more	0			About the same	1	About the same	5	75	75	Always	Always
yes	yes	7	Increased somewhat	About the same	0	Question not displayed to respondent	I expect to work only from home and not commute	Question not displayed to respondent	Question not displayed to respondent	Question not displayed to respondent	Question not displayed to respondent	1.4954784	A few times/month	A few times/week	A few times/week	A few times/month	A few times/week	A few times/week	Not particularly	Not particularly	Not particularly	Not particularly	More than once/week	More than once/week	Always Freq WFH	Bachelor Degree	>$100K	No	0	0	0	Few times/week or more	Few times/week or more	0				0	About the same	0				Never
no	no		Question not displayed to respondent	About the same		Question not displayed to respondent	Question not displayed to respondent	Question not displayed to respondent	Question not displayed to respondent	Question not displayed to respondent	Question not displayed to respondent	.67798901	A few times/week	A few times/month	A few times/week	A few times/month	A few times/month	Never	Not particularly	Not particularly	Not particularly	Not particularly				No Bachelor Degree	<$100K	Maybe	0	0	0	Few times/week or more	Few times/week or more	0			About the same	0	About the same
yes	yes	5	Increased somewhat	About the same	5	Private vehicle	Private vehicle	Question not displayed to respondent	Question not displayed to respondent	Question not displayed to respondent	Question not displayed to respondent	.81300664	A few times/week	A few times/month	A few times/week	A few times/month	A few times/month	A few times/week	Among my top 3 pandemic activities	Not particularly	Not particularly	Among my top 3 pandemic activities	A few times/month	A few times/month	Never Freq WFH	Bachelor Degree	<$100K	Maybe	1	0	1	Few times/week or more	Few times/week or more	0		About the same	About the same	0	About the same	5	45	45	Most days	Most days
yes	yes	5	In some ways it has increased and in other ways it has decreased	Somewhat more than before	5	Transit	Private vehicle	Question not displayed to respondent	Question not displayed to respondent	Question not displayed to respondent	Question not displayed to respondent	.5511623	A few times/month	A few times/month	A few times/month	A few times/year	A few times/month	A few times/week	Not particularly	Not particularly	Among my top 3 pandemic activities	Not particularly	Choose not to	More than once/week	Started Freq WFH	Bachelor Degree	<$100K	Maybe	0	0	0	Few times/month	Few times/month	0			Less, other reason	0	About the same	2.5	0		Never	Some days
yes	no		Question not displayed to respondent	Much more than before	5	Transit	Question not displayed to respondent	Question not displayed to respondent	Question not displayed to respondent	Question not displayed to respondent	Question not displayed to respondent	3.8860991	A few times/week	Never	A few times/week	A few times/week	Never	Every day	Not particularly	Not particularly	Among my top 3 pandemic activities	Not particularly	Unable	Unable	Never Freq WFH	No Bachelor Degree	<$100K	Maybe	0	0	0	Few times/week or more	Few times/week or more	0			About the same	1	More, new realization	5			Never
no	no		Question not displayed to respondent	About the same		Question not displayed to respondent	Question not displayed to respondent	Question not displayed to respondent	Question not displayed to respondent	Question not displayed to respondent	Question not displayed to respondent	2.7174695	A few times/year	A few times/week	A few times/month	Never	A few times/month	A few times/week	Not particularly	Among my top 3 pandemic activities	Not particularly	Among my top 3 pandemic activities				No Bachelor Degree	<$100K	Maybe	1	0	1	Few times/month	Few times/month	0			Less, new realization	0	About the same
no	no		Question not displayed to respondent	About the same		Question not displayed to respondent	Question not displayed to respondent	Question not displayed to respondent	Question not displayed to respondent	Question not displayed to respondent	Question not displayed to respondent	1.2301543	Never	Never	A few times/month	Never	Never	A few times/week	Not particularly	Among my top 3 pandemic activities	Not particularly	Among my top 3 pandemic activities				No Bachelor Degree	<$100K	Maybe	0	0	0	Few times/month	Few times/month	0				0	About the same
no	no		Question not displayed to respondent	About the same		Question not displayed to respondent	Question not displayed to respondent	Question not displayed to respondent	Question not displayed to respondent	Question not displayed to respondent	Question not displayed to respondent	1.4486861	A few times/month	Never	A few times/month	A few times/month	Never	A few times/week	Not particularly	Not particularly	Not particularly	Not particularly				Bachelor Degree	>$100K	No	0	0	0	Few times/month	Few times/month	0			About the same	0	About the same
no	no		Question not displayed to respondent	Somewhat more than before		Question not displayed to respondent	Question not displayed to respondent	Question not displayed to respondent	Question not displayed to respondent	Question not displayed to respondent	Question not displayed to respondent	4.2630868	A few times/week	A few times/week	A few times/month	A few times/month	A few times/month	A few times/week	Not particularly	Not particularly	Among my top 3 pandemic activities	Not particularly				No Bachelor Degree	>$100K	Maybe	0	0	0	Few times/month	Few times/month	0				0	About the same
yes	yes	5	About the same	About the same	5	Private vehicle	Private vehicle	Question not displayed to respondent	Question not displayed to respondent	Question not displayed to respondent	Question not displayed to respondent	1.05796	A few times/month	A few times/month	A few times/month	A few times/month	A few times/month	A few times/week	Among my top 3 pandemic activities	Among my top 3 pandemic activities	Not particularly	Among my top 3 pandemic activities	Unable	A few times/month	Never Freq WFH	Bachelor Degree	>$100K	Yes	0	1	1	Few times/month	Few times/month	0		About the same	About the same	1	About the same	4	75	60	Always	Most days
yes	no		Question not displayed to respondent	Somewhat more than before	5	Private vehicle	Question not displayed to respondent	Question not displayed to respondent	Question not displayed to respondent	Question not displayed to respondent	Question not displayed to respondent	.55872679	A few times/month	Never	A few times/month	A few times/year	A few times/month	A few times/month	Not particularly	Not particularly	Among my top 3 pandemic activities	Not particularly	Unable	Unable	Never Freq WFH	Bachelor Degree	<$100K	Yes	0	0	1	Few times/week or more	Few times/month	1			Less, pandemic-related	0	About the same	5	40	0	Always
no	no		Question not displayed to respondent	About the same		Question not displayed to respondent	Question not displayed to respondent	Question not displayed to respondent	Question not displayed to respondent	Question not displayed to respondent	Question not displayed to respondent	1.1592654	A few times/month	A few times/month	A few times/week	A few times/month	A few times/month	Every day	Not particularly	Not particularly	Not particularly	Not particularly				Bachelor Degree	<$100K	No	0	0	0	Few times/week or more	Few times/week or more	0			About the same	0	About the same
no	no		Question not displayed to respondent	About the same		Question not displayed to respondent	Question not displayed to respondent	Question not displayed to respondent	Question not displayed to respondent	Question not displayed to respondent	Question not displayed to respondent	.62320989	A few times/month	A few times/month	A few times/week	A few times/month	A few times/year	A few times/week	Not particularly	Not particularly	Among my top 3 pandemic activities	Not particularly				Bachelor Degree	<$100K	Maybe	1	0	1	Few times/week or more	Few times/week or more	0				0	About the same
yes	no		Question not displayed to respondent	About the same	5	Private vehicle	Question not displayed to respondent	Question not displayed to respondent	Question not displayed to respondent	Question not displayed to respondent	Question not displayed to respondent	.36798313	A few times/month	Never	A few times/week	A few times/month	Never	A few times/month	Among my top 3 pandemic activities	Among my top 3 pandemic activities	Not particularly	Among my top 3 pandemic activities	Unable	Unable	Never Freq WFH	Bachelor Degree	<$100K	Yes	0	0	0	Few times/week or more	Few times/week or more	1				0	About the same	5	50	0	Always
no	no		Question not displayed to respondent	About the same		Question not displayed to respondent	Question not displayed to respondent	Question not displayed to respondent	Question not displayed to respondent	Question not displayed to respondent	Question not displayed to respondent	.34887475	A few times/month	Never	A few times/week	A few times/month	Never	A few times/week	Not particularly	Not particularly	Not particularly	Not particularly				Bachelor Degree	<$100K	No	0	0	0	Few times/week or more	Few times/week or more	0			About the same	0	About the same
yes	yes		Decreased somewhat	About the same	5	Private vehicle	Private vehicle	Question not displayed to respondent	Question not displayed to respondent	Question not displayed to respondent	Question not displayed to respondent	.20542762	A few times/week	A few times/month	A few times/week	A few times/month	Never	Every day	Not particularly	Not particularly	Not particularly	Not particularly	More than once/week	A few times/month	Stopped Freq WFH	Bachelor Degree	<$100K	Maybe	0	0	0	Few times/week or more	Few times/week or more	0			Less, new realization	0	About the same	7	25	35	Some days	Most days
yes	yes	5	Decreased somewhat	Much more than before	5	Private vehicle	Private vehicle	Not selected	Not selected	I do not need to commute	Not selected	.81300664	A few times/week	A few times/week	A few times/month	A few times/month	A few times/week	A few times/month	Not particularly	Not particularly	Not particularly	Not particularly	Unable	Choose not to	Never Freq WFH	Bachelor Degree	<$100K	No	1	0	1	Few times/week or more	Few times/month	1	Dense urban center	Less, new realization	Less, new realization	1	More, new realization	5	40	40	Always	Always
yes	yes		In some ways it has increased and in other ways it has decreased	About the same	5	Transit	Transit	Question not displayed to respondent	Question not displayed to respondent	Question not displayed to respondent	Question not displayed to respondent	2.4922457	A few times/year	A few times/year	A few times/week	A few times/year	A few times/year	A few times/week	Not particularly	Not particularly	Not particularly	Not particularly	Unable	Unable	Never Freq WFH	No Bachelor Degree	<$100K	No	0	0	0	Few times/week or more	Few times/week or more	0			About the same	0	About the same	5			Never	Never
no	no		Question not displayed to respondent	Much more than before		Question not displayed to respondent	Question not displayed to respondent	Question not displayed to respondent	Question not displayed to respondent	Question not displayed to respondent	Question not displayed to respondent	2.4142654	A few times/year	A few times/year	A few times/week	A few times/year	A few times/year	Every day	Not particularly	Not particularly	Not particularly	Not particularly				No Bachelor Degree	<$100K	Yes	0	0	0	Few times/week or more	Few times/week or more	0				0	About the same
no	no		Question not displayed to respondent	Somewhat more than before		Question not displayed to respondent	Question not displayed to respondent	Question not displayed to respondent	Question not displayed to respondent	Question not displayed to respondent	Question not displayed to respondent	5.6663432	A few times/month	A few times/month	A few times/month	A few times/month	A few times/week	Every day	Not particularly	Among my top 3 pandemic activities	Not particularly	Among my top 3 pandemic activities				No Bachelor Degree	>$100K	Maybe	0	0	0	Few times/month	Few times/month	0			About the same	0	About the same
yes	yes	6	About the same	About the same	3	Transit	I expect to work only from home and not commute	Question not displayed to respondent	Question not displayed to respondent	Question not displayed to respondent	Question not displayed to respondent	1.05796	A few times/week	A few times/month	A few times/week	A few times/month	A few times/month	Never	Not particularly	Not particularly	Not particularly	Not particularly	More than once/week	More than once/week	Always Freq WFH	Bachelor Degree	>$100K	No	0	1	0	Few times/week or more	Few times/week or more	0		Less, new realization	Less, pandemic-related	0	About the same	0			Never	Never
no	no		Question not displayed to respondent	About the same		Question not displayed to respondent	Question not displayed to respondent	Question not displayed to respondent	Question not displayed to respondent	Question not displayed to respondent	Question not displayed to respondent	1.1800601	A few times/month	A few times/month	A few times/week	A few times/month	A few times/month	Never	Not particularly	Not particularly	Not particularly	Not particularly				Bachelor Degree	>$100K	Maybe	0	0	0	Few times/week or more	Few times/week or more	0				0	About the same
no	no		Question not displayed to respondent	About the same		Question not displayed to respondent	Question not displayed to respondent	Question not displayed to respondent	Question not displayed to respondent	Question not displayed to respondent	Question not displayed to respondent	3.733851	A few times/week	A few times/month	A few times/month	A few times/week	A few times/month	A few times/year	Among my top 3 pandemic activities	Not particularly	Not particularly	Among my top 3 pandemic activities				No Bachelor Degree	<$100K	Maybe	0	0	0	Few times/month	Few times/month	0			About the same	0	About the same
no	no		Question not displayed to respondent	About the same		Question not displayed to respondent	Question not displayed to respondent	Question not displayed to respondent	Question not displayed to respondent	Question not displayed to respondent	Question not displayed to respondent	4.26613	Never	Never	A few times/month	Never	Never	Never	Not particularly	Not particularly	Not particularly	Not particularly				No Bachelor Degree	<$100K	Maybe	0	0	0	Few times/month	Few times/month	0				0	About the same
yes	yes	5	About the same	About the same	3	Transit	Transit	Question not displayed to respondent	Question not displayed to respondent	Question not displayed to respondent	Question not displayed to respondent	.85600793	A few times/month	A few times/month	A few times/month	A few times/year	A few times/month	Every day	Among my top 3 pandemic activities	Among my top 3 pandemic activities	Not particularly	Among my top 3 pandemic activities	More than once/week	More than once/week	Always Freq WFH	Bachelor Degree	<$100K	Yes	0	0	0	Few times/month	Few times/month	0		About the same	About the same	0	About the same	3			Never	Never
yes	yes		About the same	About the same	5	Private vehicle	Private vehicle	Question not displayed to respondent	Question not displayed to respondent	Question not displayed to respondent	Question not displayed to respondent	.84757602	Never	Never	A few times/month	A few times/year	A few times/month	Never	Not particularly	Not particularly	Not particularly	Not particularly	Choose not to	Unable	Never Freq WFH	No Bachelor Degree	<$100K	No	0	0	0	Few times/month	Few times/month	0			Less, pandemic-related	0	About the same	5	50	50	Always	Always
yes	yes	5	In some ways it has increased and in other ways it has decreased	Somewhat more than before	5	Transit	Transit	Question not displayed to respondent	Question not displayed to respondent	Question not displayed to respondent	Question not displayed to respondent	.83717328	A few times/week	A few times/month	A few times/month	A few times/month	A few times/month	Every day	Not particularly	Among my top 3 pandemic activities	Not particularly	Among my top 3 pandemic activities	Choose not to	More than once/week	Started Freq WFH	Bachelor Degree	>$100K	Yes	0	0	0	Few times/month	Few times/month	0		About the same	About the same	0	About the same	2.5			Never	Never
yes	yes	5	About the same	Much more than before	5	Transit	Transit	Question not displayed to respondent	Question not displayed to respondent	Question not displayed to respondent	Question not displayed to respondent	1.539444	A few times/week	A few times/month	A few times/week	A few times/month	A few times/month	Every day	Among my top 3 pandemic activities	Among my top 3 pandemic activities	Not particularly	Among my top 3 pandemic activities	Choose not to	More than once/week	Started Freq WFH	Bachelor Degree	>$100K	Yes	1	0	1	Few times/week or more	Few times/week or more	0		About the same	About the same	0	About the same	2.5			Never	Never
no	no		Question not displayed to respondent	Somewhat more than before		Question not displayed to respondent	Question not displayed to respondent	Question not displayed to respondent	Question not displayed to respondent	Question not displayed to respondent	Question not displayed to respondent	.81300664	A few times/month	A few times/year	A few times/week	A few times/month	A few times/month	A few times/week	Among my top 3 pandemic activities	Among my top 3 pandemic activities	Not particularly	Among my top 3 pandemic activities				Bachelor Degree	<$100K	Maybe	0	0	0	Few times/week or more	Few times/week or more	0			About the same	0	About the same
yes	yes	5	About the same	Somewhat more than before	4	Transit	Transit	Question not displayed to respondent	Question not displayed to respondent	Question not displayed to respondent	Question not displayed to respondent	2.3907568	A few times/month	A few times/month	A few times/month	A few times/month	A few times/month	Every day	Among my top 3 pandemic activities	Among my top 3 pandemic activities	Not particularly	Among my top 3 pandemic activities	A few times/month	More than once/week	Started Freq WFH	Bachelor Degree	>$100K	Yes	1	0	1	Few times/month	Few times/month	0		Less, other reason	Less, other reason	0	About the same	2.5			Never	Never
yes	yes	5	Increased somewhat	About the same	5	Transit	Transit	Question not displayed to respondent	Question not displayed to respondent	Question not displayed to respondent	Question not displayed to respondent	2.8954253	Never	A few times/month	A few times/week	Every day	A few times/week	Every day	Among my top 3 pandemic activities	Among my top 3 pandemic activities	Not particularly	Among my top 3 pandemic activities	Choose not to	Choose not to	Never Freq WFH	Bachelor Degree	>$100K	Yes	0	1	1	Few times/week or more	Few times/week or more	0			Less, pandemic-related	0	About the same	5			Never	Never
no	no		Question not displayed to respondent	Somewhat more than before		Question not displayed to respondent	Question not displayed to respondent	Question not displayed to respondent	Question not displayed to respondent	Question not displayed to respondent	Question not displayed to respondent	.8323248	Never	Never	A few times/month	A few times/month	Never	Every day	Not particularly	Not particularly	Among my top 3 pandemic activities	Not particularly				No Bachelor Degree	<$100K	Maybe	0	1	0	Few times/week or more	Few times/month	1			About the same	0	About the same
no	no		Question not displayed to respondent	About the same		Question not displayed to respondent	Question not displayed to respondent	Question not displayed to respondent	Question not displayed to respondent	Question not displayed to respondent	Question not displayed to respondent	.79668796	A few times/year	A few times/year	A few times/week	A few times/year	A few times/year	A few times/year	Among my top 3 pandemic activities	Not particularly	Not particularly	Among my top 3 pandemic activities				Bachelor Degree	<$100K	Maybe	0	0	0	Few times/week or more	Few times/week or more	0			Less, pandemic-related	0	About the same
yes	yes	5	About the same	About the same	5	Private vehicle	Private vehicle	Question not displayed to respondent	Question not displayed to respondent	Question not displayed to respondent	Question not displayed to respondent	.29974902	Never	A few times/month	A few times/month	A few times/year	A few times/week	Never	Among my top 3 pandemic activities	Not particularly	Not particularly	Among my top 3 pandemic activities	Unable	Unable	Never Freq WFH	Bachelor Degree	<$100K	Yes	0	0	0	Few times/month	Few times/month	0				0	About the same	5	150	150	Always	Always
no	no		Question not displayed to respondent	About the same		Question not displayed to respondent	Question not displayed to respondent	Question not displayed to respondent	Question not displayed to respondent	Question not displayed to respondent	Question not displayed to respondent	1.6458645	A few times/year	A few times/year	A few times/month	A few times/year	A few times/year	A few times/week	Not particularly	Not particularly	Not particularly	Not particularly				No Bachelor Degree	<$100K	No	0	0	0	Few times/month	Few times/month	0				0	About the same
yes	no		Question not displayed to respondent	About the same	5	Private vehicle	Question not displayed to respondent	Question not displayed to respondent	Question not displayed to respondent	Question not displayed to respondent	Question not displayed to respondent	.67798901	A few times/month	A few times/month	A few times/month	A few times/month	A few times/month	A few times/week	Not particularly	Not particularly	Among my top 3 pandemic activities	Not particularly	Unable	Unable	Never Freq WFH	No Bachelor Degree	<$100K	Maybe	0	0	0	Few times/month	Few times/month	0			Less, pandemic-related	0	About the same	5	175	0	Always
yes	yes		About the same	About the same	5	Private vehicle	Private vehicle	Question not displayed to respondent	Question not displayed to respondent	Question not displayed to respondent	Question not displayed to respondent	.52404672	A few times/week	A few times/month	A few times/month	A few times/week	A few times/month	A few times/week	Not particularly	Not particularly	Not particularly	Not particularly	Unable	Unable	Never Freq WFH	Bachelor Degree	<$100K	Maybe	0	0	0	Few times/week or more	Few times/month	1			Less, pandemic-related	0	About the same	5	75	75	Always	Always
no	no		Question not displayed to respondent	Much more than before		Question not displayed to respondent	Question not displayed to respondent	Question not displayed to respondent	Question not displayed to respondent	Question not displayed to respondent	Question not displayed to respondent	3.4114008	Never	Never	A few times/week	Never	Never	A few times/week	Not particularly	Not particularly	Among my top 3 pandemic activities	Not particularly				No Bachelor Degree	<$100K	Yes	0	0	0	Few times/week or more	Few times/week or more	0			Less, new realization	0	More, new realization
yes	yes		Increased somewhat	Much more than before	6	Private vehicle	Private vehicle	Question not displayed to respondent	Question not displayed to respondent	Question not displayed to respondent	Question not displayed to respondent	.52404672	A few times/year	A few times/month	A few times/week	A few times/year	A few times/month	A few times/year	Not particularly	Not particularly	Among my top 3 pandemic activities	Not particularly	Unable	Unable	Never Freq WFH	Bachelor Degree	<$100K	Yes	0	0	0	Few times/week or more	Few times/week or more	0			Less, other reason	0	About the same	6	120	120	Always	Always
yes	no		Question not displayed to respondent	About the same	5	Private vehicle	Question not displayed to respondent	Question not displayed to respondent	Question not displayed to respondent	Question not displayed to respondent	Question not displayed to respondent	.34887475	A few times/week	Never	A few times/week	A few times/week	Never	A few times/week	Among my top 3 pandemic activities	Not particularly	Among my top 3 pandemic activities	Among my top 3 pandemic activities	Unable	More than once/week	Started Freq WFH	Bachelor Degree	<$100K	Maybe	0	0	0	Few times/week or more	Few times/week or more	0				0	About the same	2.5	15	0	Always
no	no		Question not displayed to respondent	Somewhat more than before		Question not displayed to respondent	Question not displayed to respondent	Question not displayed to respondent	Question not displayed to respondent	Question not displayed to respondent	Question not displayed to respondent	1.0569338	A few times/week	A few times/month	A few times/week	A few times/week	A few times/year	A few times/week	Not particularly	Not particularly	Among my top 3 pandemic activities	Not particularly				No Bachelor Degree	<$100K	Maybe	0	0	1	Few times/week or more	Few times/week or more	0				0	About the same
yes	yes	5	About the same	About the same	4	Private vehicle	Private vehicle	Question not displayed to respondent	Question not displayed to respondent	Question not displayed to respondent	Question not displayed to respondent	1.568494	A few times/month	A few times/month	A few times/month	A few times/month	A few times/month	Every day	Among my top 3 pandemic activities	Not particularly	Not particularly	Among my top 3 pandemic activities	A few times/month	More than once/week	Started Freq WFH	Bachelor Degree	>$100K	Maybe	0	0	0	Few times/week or more	Few times/month	1		About the same	About the same	0	About the same	0	12	0	Most days	Some days
yes	yes		About the same	Somewhat more than before	5	Private vehicle	Private vehicle	Question not displayed to respondent	Question not displayed to respondent	Question not displayed to respondent	Question not displayed to respondent	.50764972	A few times/month	Never	A few times/week	A few times/month	Never	A few times/week	Not particularly	Not particularly	Among my top 3 pandemic activities	Not particularly	Unable	Unable	Never Freq WFH	Bachelor Degree	<$100K	Maybe	0	0	0	Few times/week or more	Few times/week or more	0			Less, new realization	0	More, new realization	5	40	40	Always	Always
yes	yes		About the same	Somewhat more than before	5	Private vehicle	Private vehicle	Question not displayed to respondent	Question not displayed to respondent	Question not displayed to respondent	Question not displayed to respondent	.50764972	A few times/month	Never	Never	A few times/month	A few times/month	A few times/week	Not particularly	Not particularly	Not particularly	Not particularly	Unable	Unable	Never Freq WFH	Bachelor Degree	<$100K	No	0	0	0	Few times/week or more	Few times/year or less	1			About the same	1	About the same	5	40	40	Always	Always
yes	yes	5	Increased somewhat	Somewhat less than before	5	Private vehicle	Private vehicle	Question not displayed to respondent	Question not displayed to respondent	Question not displayed to respondent	Question not displayed to respondent	.81300664	A few times/month	A few times/week	Never	Never	A few times/week	A few times/month	Among my top 3 pandemic activities	Not particularly	Not particularly	Among my top 3 pandemic activities	Choose not to	Unable	Never Freq WFH	Bachelor Degree	<$100K	Yes	0	0	1	Few times/week or more	Few times/year or less	1			Less, other reason	0	About the same	5	35	35	Always	Always
yes	yes		Decreased significantly	About the same	1	Private vehicle	Private vehicle	Question not displayed to respondent	Question not displayed to respondent	Question not displayed to respondent	Question not displayed to respondent	1.8519455	A few times/week	Never	A few times/month	A few times/month	Never	A few times/year	Not particularly	Not particularly	Among my top 3 pandemic activities	Not particularly	Unable	Unable	Never Freq WFH	Bachelor Degree	>$100K	Maybe	0	0	0	Few times/month	Few times/month	0				0	About the same	1	6	6	Always	Always
no	no		Question not displayed to respondent	About the same		Question not displayed to respondent	Question not displayed to respondent	Question not displayed to respondent	Question not displayed to respondent	Question not displayed to respondent	Question not displayed to respondent	.36798313	A few times/year	Never	A few times/week	A few times/month	Never	Never	Not particularly	Not particularly	Not particularly	Not particularly				Bachelor Degree	<$100K	No	0	0	0	Few times/week or more	Few times/week or more	0			Less, other reason	0	About the same
no	no		Question not displayed to respondent	About the same		Question not displayed to respondent	Question not displayed to respondent	Question not displayed to respondent	Question not displayed to respondent	Question not displayed to respondent	Question not displayed to respondent	.36014336	A few times/month	A few times/month	A few times/week	A few times/year	A few times/month	A few times/week	Among my top 3 pandemic activities	Among my top 3 pandemic activities	Not particularly	Among my top 3 pandemic activities				Bachelor Degree	<$100K	Yes	0	0	0	Few times/week or more	Few times/week or more	0			Less, other reason	0	About the same
no	no		Question not displayed to respondent	Much more than before		Question not displayed to respondent	Question not displayed to respondent	Question not displayed to respondent	Question not displayed to respondent	Question not displayed to respondent	Question not displayed to respondent	1.4486861	A few times/month	Never	A few times/month	A few times/month	Never	Every day	Not particularly	Not particularly	Among my top 3 pandemic activities	Not particularly				Bachelor Degree	>$100K	Maybe	0	0	0	Few times/month	Few times/month	0			About the same	0	About the same
no	no		Question not displayed to respondent	About the same		Question not displayed to respondent	Question not displayed to respondent	Question not displayed to respondent	Question not displayed to respondent	Question not displayed to respondent	Question not displayed to respondent	1.9347852	A few times/year	Never	A few times/week	A few times/year	Never	A few times/week	Not particularly	Not particularly	Not particularly	Not particularly				No Bachelor Degree	>$100K	Yes	0	0	1	Few times/week or more	Few times/week or more	0			About the same	0	About the same
no	no		Question not displayed to respondent	About the same		Question not displayed to respondent	Question not displayed to respondent	Question not displayed to respondent	Question not displayed to respondent	Question not displayed to respondent	Question not displayed to respondent	.48623878	A few times/month	A few times/month	A few times/week	A few times/month	A few times/month	A few times/week	Among my top 3 pandemic activities	Among my top 3 pandemic activities	Not particularly	Among my top 3 pandemic activities				No Bachelor Degree	<$100K	Maybe	0	0	0	Few times/week or more	Few times/week or more	0			More, pandemic-related	0	Less
no	no		Question not displayed to respondent	About the same		Question not displayed to respondent	Question not displayed to respondent	Not selected	Not selected	Not selected	Not selected	.98654586	A few times/week	Never	A few times/week	A few times/week	Never	A few times/year	Not particularly	Not particularly	Among my top 3 pandemic activities	Not particularly				No Bachelor Degree	<$100K	Maybe	0	0	0	Few times/week or more	Few times/week or more	0	Lower-density neighborhood			0	About the same
no	no		Question not displayed to respondent	About the same		Question not displayed to respondent	Question not displayed to respondent	Question not displayed to respondent	Question not displayed to respondent	Question not displayed to respondent	Question not displayed to respondent	1.8519455	A few times/week	A few times/month	A few times/week	A few times/week	A few times/week	A few times/year	Not particularly	Not particularly	Not particularly	Not particularly				Bachelor Degree	>$100K	No	0	0	0	Few times/week or more	Few times/week or more	0			About the same	0	About the same
no	no		Question not displayed to respondent	Somewhat more than before		Question not displayed to respondent	Question not displayed to respondent	Question not displayed to respondent	Question not displayed to respondent	Question not displayed to respondent	Question not displayed to respondent	1.0957049	A few times/year	A few times/month	A few times/week	A few times/year	A few times/month	A few times/week	Not particularly	Not particularly	Among my top 3 pandemic activities	Not particularly				No Bachelor Degree	<$100K	Maybe	0	0	0	Few times/week or more	Few times/week or more	0			About the same	0	About the same
no	no		Question not displayed to respondent	About the same		Question not displayed to respondent	Question not displayed to respondent	Question not displayed to respondent	Question not displayed to respondent	Question not displayed to respondent	Question not displayed to respondent	5.1242843	A few times/month	A few times/month	A few times/month	A few times/year	A few times/week	A few times/year	Among my top 3 pandemic activities	Not particularly	Among my top 3 pandemic activities	Among my top 3 pandemic activities				No Bachelor Degree	<$100K	Maybe	0	0	0	Few times/week or more	Few times/month	1			Less, other reason	0	About the same
yes	yes		Decreased somewhat	About the same	5	Private vehicle	Private vehicle	Question not displayed to respondent	Question not displayed to respondent	Question not displayed to respondent	Question not displayed to respondent	1.8898792	A few times/month	A few times/month	A few times/month	A few times/month	A few times/week	A few times/week	Not particularly	Not particularly	Among my top 3 pandemic activities	Not particularly	Unable	A few times/month	Never Freq WFH	Bachelor Degree	>$100K	Yes	1	0	1	Few times/week or more	Few times/month	1		About the same	More, pandemic-related	1	About the same	4	105	84	Always	Most days
yes	yes		About the same	About the same	7	Private vehicle	Private vehicle	Question not displayed to respondent	Question not displayed to respondent	Question not displayed to respondent	Question not displayed to respondent	.38368389	Never	A few times/week	A few times/week	A few times/year	A few times/week	Every day	Not particularly	Not particularly	Not particularly	Not particularly	Unable	Unable	Never Freq WFH	No Bachelor Degree	<$100K	Yes	0	0	0	Few times/week or more	Few times/week or more	0				0	About the same	7	231	231	Always	Always
yes	yes	5	Decreased somewhat	About the same	5	Private vehicle	Private vehicle	Question not displayed to respondent	Question not displayed to respondent	Question not displayed to respondent	Question not displayed to respondent	.99558806	A few times/month	A few times/year	A few times/week	A few times/month	A few times/year	A few times/week	Not particularly	Not particularly	Not particularly	Not particularly	Choose not to	Choose not to	Never Freq WFH	Bachelor Degree	>$100K	No	0	0	0	Few times/week or more	Few times/week or more	0		About the same	About the same	0	About the same	5	175	175	Always	Always
yes	yes	4	About the same	About the same	1	Private vehicle	Private vehicle	Question not displayed to respondent	Question not displayed to respondent	Question not displayed to respondent	Question not displayed to respondent	.53545445	A few times/month	Never	A few times/month	A few times/month	Never	A few times/week	Not particularly	Not particularly	Not particularly	Not particularly	More than once/week	More than once/week	Always Freq WFH	Bachelor Degree	<$100K	No	0	0	0	Few times/month	Few times/month	0			About the same	0	About the same	1	15	15	Some days	Some days
no	no		Question not displayed to respondent	About the same		Question not displayed to respondent	Question not displayed to respondent	Question not displayed to respondent	Question not displayed to respondent	Question not displayed to respondent	Question not displayed to respondent	2.9027233	A few times/month	A few times/week	A few times/month	A few times/month	A few times/week	Never	Not particularly	Among my top 3 pandemic activities	Not particularly	Among my top 3 pandemic activities				Bachelor Degree	>$100K	Yes	0	0	0	Few times/week or more	Few times/month	1			About the same	0	About the same
yes	yes	5	Increased significantly	Somewhat less than before	5	Transit	Transit	Question not displayed to respondent	Question not displayed to respondent	Question not displayed to respondent	Question not displayed to respondent	.34887475	A few times/month	A few times/year	A few times/month	A few times/year	A few times/month	A few times/week	Not particularly	Among my top 3 pandemic activities	Not particularly	Among my top 3 pandemic activities	Unable	More than once/week	Started Freq WFH	Bachelor Degree	<$100K	Yes	0	0	0	Few times/month	Few times/month	0		Less, new realization	About the same	0	About the same	2.5			Never	Never
no	no		Question not displayed to respondent	About the same		Question not displayed to respondent	Question not displayed to respondent	Question not displayed to respondent	Question not displayed to respondent	Question not displayed to respondent	Question not displayed to respondent	.55872679	A few times/month	Never	A few times/month	A few times/year	Never	Never	Not particularly	Not particularly	Among my top 3 pandemic activities	Not particularly				Bachelor Degree	<$100K	Yes	0	0	0	Few times/week or more	Few times/month	1				0	About the same
no	no		Question not displayed to respondent	Much more than before		Question not displayed to respondent	Question not displayed to respondent	Question not displayed to respondent	Question not displayed to respondent	Question not displayed to respondent	Question not displayed to respondent	.99558806	A few times/week	Never	A few times/week	A few times/month	A few times/month	A few times/week	Not particularly	Not particularly	Among my top 3 pandemic activities	Not particularly				Bachelor Degree	>$100K	Maybe	0	0	0	Few times/week or more	Few times/week or more	0			More, pandemic-related	0	About the same
no	no		Question not displayed to respondent	About the same		Question not displayed to respondent	Question not displayed to respondent	Question not displayed to respondent	Question not displayed to respondent	Question not displayed to respondent	Question not displayed to respondent	.68279552	A few times/month	A few times/month	A few times/year	A few times/year	A few times/month	A few times/week	Not particularly	Not particularly	Not particularly	Not particularly				Bachelor Degree	<$100K	Yes	1	0	1	Few times/year or less	Few times/year or less	0			Less, pandemic-related	0	About the same
no	no		Question not displayed to respondent	About the same		Question not displayed to respondent	Question not displayed to respondent	Question not displayed to respondent	Question not displayed to respondent	Question not displayed to respondent	Question not displayed to respondent	.42829177	A few times/year	A few times/year	A few times/week	A few times/year	A few times/year	Every day	Not particularly	Not particularly	Not particularly	Not particularly				Bachelor Degree	<$100K	No	0	0	0	Few times/week or more	Few times/week or more	0			Less, pandemic-related	0	About the same
no	no		Question not displayed to respondent	Somewhat more than before		Question not displayed to respondent	Question not displayed to respondent	Question not displayed to respondent	Question not displayed to respondent	Question not displayed to respondent	Question not displayed to respondent	.8323248	A few times/week	A few times/month	A few times/week	A few times/week	A few times/month	A few times/week	Not particularly	Not particularly	Not particularly	Not particularly				No Bachelor Degree	<$100K	Maybe	0	0	0	Few times/week or more	Few times/week or more	0			About the same	0	About the same
no	no		Question not displayed to respondent	About the same		Question not displayed to respondent	Question not displayed to respondent	Question not displayed to respondent	Question not displayed to respondent	Question not displayed to respondent	Question not displayed to respondent	.42829177	A few times/week	A few times/week	A few times/year	A few times/week	Every day	Never	Not particularly	Not particularly	Not particularly	Not particularly				Bachelor Degree	<$100K	Yes	0	1	1	Few times/week or more	Few times/year or less	1				0	About the same
yes	yes	2	About the same	About the same	5	Private vehicle	Private vehicle	Question not displayed to respondent	Question not displayed to respondent	Question not displayed to respondent	Question not displayed to respondent	1.5604759	A few times/week	A few times/week	A few times/week	A few times/week	A few times/week	Never	Not particularly	Not particularly	Among my top 3 pandemic activities	Not particularly	Unable	Unable	Never Freq WFH	Bachelor Degree	>$100K	Maybe	0	0	0	Few times/week or more	Few times/week or more	0			About the same	0	About the same	5	55	55	Always	Always
no	no		Question not displayed to respondent	About the same		Question not displayed to respondent	Question not displayed to respondent	Question not displayed to respondent	Question not displayed to respondent	Question not displayed to respondent	Question not displayed to respondent	5.4645309	A few times/month	Never	A few times/week	A few times/year	Never	A few times/month	Not particularly	Not particularly	Not particularly	Not particularly				No Bachelor Degree	>$100K	Yes	0	0	0	Few times/week or more	Few times/week or more	0				0	About the same
yes	yes	7	Increased somewhat	Much less than before	7	Private vehicle	Private vehicle	Question not displayed to respondent	Question not displayed to respondent	Question not displayed to respondent	Question not displayed to respondent	2.2706578	A few times/week	A few times/month	A few times/month	A few times/week	A few times/month	A few times/month	Not particularly	Among my top 3 pandemic activities	Not particularly	Among my top 3 pandemic activities	Unable	Unable	Never Freq WFH	Bachelor Degree	>$100K	Yes	0	0	1	Few times/week or more	Few times/month	1			Less, pandemic-related	0	About the same	7	105	14	Always	Always
yes	yes	5	Increased significantly	About the same	5	Private vehicle	Private vehicle	Question not displayed to respondent	Question not displayed to respondent	Question not displayed to respondent	Question not displayed to respondent	.66225302	A few times/month	A few times/year	A few times/year	A few times/year	A few times/month	Never	Among my top 3 pandemic activities	Not particularly	Not particularly	Among my top 3 pandemic activities	Choose not to	More than once/week	Started Freq WFH	Bachelor Degree	<$100K	Yes	1	0	1	Few times/week or more	Few times/year or less	1				0	About the same	2.5	25	12.5	Always	Some days
no	no		Question not displayed to respondent	About the same		Question not displayed to respondent	Question not displayed to respondent	Question not displayed to respondent	Question not displayed to respondent	Question not displayed to respondent	Question not displayed to respondent	1.8339361	A few times/week	A few times/month	A few times/month	A few times/week	A few times/month	A few times/month	Not particularly	Not particularly	Not particularly	Not particularly				No Bachelor Degree	<$100K	No	0	0	0	Few times/month	Few times/month	0				1	About the same
no	no		Question not displayed to respondent	About the same		Question not displayed to respondent	Question not displayed to respondent	Question not displayed to respondent	Question not displayed to respondent	Question not displayed to respondent	Question not displayed to respondent	1.2111207	A few times/month	Never	A few times/month	A few times/month	Never	A few times/month	Not particularly	Not particularly	Not particularly	Not particularly				No Bachelor Degree	<$100K	Maybe	0	0	0	Few times/month	Few times/month	0				0	About the same
no	no		Question not displayed to respondent	Somewhat more than before		Question not displayed to respondent	Question not displayed to respondent	Question not displayed to respondent	Question not displayed to respondent	Question not displayed to respondent	Question not displayed to respondent	.8323248	A few times/month	Never	Never	A few times/year	A few times/month	A few times/month	Not particularly	Not particularly	Not particularly	Not particularly				No Bachelor Degree	<$100K	No	0	1	1	Few times/week or more	Few times/year or less	1				0	About the same
yes	yes	7	Increased somewhat	About the same	5	Private vehicle	Private vehicle	Question not displayed to respondent	Question not displayed to respondent	Question not displayed to respondent	Question not displayed to respondent	2.31532	A few times/month	A few times/week	A few times/month	A few times/month	A few times/week	Every day	Among my top 3 pandemic activities	Among my top 3 pandemic activities	Not particularly	Among my top 3 pandemic activities	A few times/month	More than once/week	Started Freq WFH	Bachelor Degree	>$100K	Yes	0	0	0	Few times/month	Few times/month	0		About the same	About the same	0	More, new realization	0	150	0	Most days	Some days
no	no		Question not displayed to respondent	About the same		Question not displayed to respondent	Question not displayed to respondent	Question not displayed to respondent	Question not displayed to respondent	Question not displayed to respondent	Question not displayed to respondent	1.5421261	A few times/year	A few times/month	A few times/month	A few times/year	A few times/month	Never	Not particularly	Not particularly	Not particularly	Not particularly				No Bachelor Degree	<$100K	No	0	0	1	Few times/month	Few times/month	0				0	About the same
no	no		Question not displayed to respondent	About the same		Question not displayed to respondent	Question not displayed to respondent	Question not displayed to respondent	Question not displayed to respondent	Question not displayed to respondent	Question not displayed to respondent	.34887475	A few times/month	A few times/month	A few times/week	A few times/month	A few times/month	A few times/week	Not particularly	Not particularly	Not particularly	Not particularly				Bachelor Degree	<$100K	No	0	0	0	Few times/week or more	Few times/week or more	0				0	About the same
no	no		Question not displayed to respondent	About the same		Question not displayed to respondent	Question not displayed to respondent	Question not displayed to respondent	Question not displayed to respondent	Question not displayed to respondent	Question not displayed to respondent	.71512347	A few times/year	A few times/month	Never	Never	A few times/month	Never	Among my top 3 pandemic activities	Not particularly	Not particularly	Among my top 3 pandemic activities				No Bachelor Degree	<$100K	Yes	0	1	1	Few times/month	Few times/year or less	1				0	About the same
no	no		Question not displayed to respondent	Much more than before		Question not displayed to respondent	Question not displayed to respondent	Question not displayed to respondent	Question not displayed to respondent	Question not displayed to respondent	Question not displayed to respondent	1.4938742	A few times/month	Never	A few times/month	A few times/year	A few times/year	A few times/week	Not particularly	Not particularly	Not particularly	Not particularly				No Bachelor Degree	<$100K	No	0	0	0	Few times/week or more	Few times/month	1			About the same	0	About the same
no	no		Question not displayed to respondent	About the same		Question not displayed to respondent	Question not displayed to respondent	Question not displayed to respondent	Question not displayed to respondent	Question not displayed to respondent	Question not displayed to respondent	.67798901	A few times/year	Never	A few times/week	A few times/year	Never	A few times/month	Not particularly	Not particularly	Not particularly	Not particularly				No Bachelor Degree	<$100K	Maybe	0	0	0	Few times/week or more	Few times/week or more	0			Less, pandemic-related	0	About the same
yes	yes	1	Decreased somewhat	About the same	4	Private vehicle	Private vehicle	Question not displayed to respondent	Question not displayed to respondent	Question not displayed to respondent	Question not displayed to respondent	.50764972	A few times/month	A few times/week	A few times/month	A few times/month	A few times/week	A few times/week	Not particularly	Not particularly	Among my top 3 pandemic activities	Not particularly	A few times/month	A few times/month	Never Freq WFH	Bachelor Degree	<$100K	Maybe	0	1	0	Few times/week or more	Few times/month	1				0	About the same	4	32	32	Most days	Most days
yes	no		Question not displayed to respondent	Seen but unanswered	6	Private vehicle	Question not displayed to respondent	Question not displayed to respondent	Question not displayed to respondent	Question not displayed to respondent	Question not displayed to respondent	2.7818177	A few times/week	A few times/month	A few times/week	Every day	A few times/month	Every day	Not particularly	Not particularly	Not particularly	Not particularly	Unable	Unable	Never Freq WFH	Bachelor Degree	>$100K	No	0	1	1	Few times/month	Few times/week or more	0			About the same	0		6	330	0	Always
no	no		Question not displayed to respondent	About the same		Question not displayed to respondent	Question not displayed to respondent	Question not displayed to respondent	Question not displayed to respondent	Question not displayed to respondent	Question not displayed to respondent	.84540528	A few times/month	A few times/year	A few times/week	A few times/month	A few times/year	Never	Not particularly	Not particularly	Not particularly	Not particularly				No Bachelor Degree	<$100K	Maybe	0	0	0	Few times/week or more	Few times/week or more	0				0	About the same
no	no		Question not displayed to respondent	About the same		Question not displayed to respondent	Question not displayed to respondent	Question not displayed to respondent	Question not displayed to respondent	Question not displayed to respondent	Question not displayed to respondent	1.8519455	A few times/month	A few times/month	A few times/month	A few times/month	A few times/month	Never	Not particularly	Not particularly	Not particularly	Not particularly				Bachelor Degree	>$100K	Maybe	0	0	0	Few times/month	Few times/month	0				0	About the same
yes	yes		Decreased significantly	Somewhat more than before	6	Private vehicle	Private vehicle	Question not displayed to respondent	Question not displayed to respondent	Question not displayed to respondent	Question not displayed to respondent	.71512347	A few times/month	A few times/week	A few times/year	A few times/year	A few times/week	A few times/week	Not particularly	Not particularly	Among my top 3 pandemic activities	Not particularly	Unable	Unable	Never Freq WFH	No Bachelor Degree	<$100K	Yes	1	0	1	Few times/week or more	Few times/year or less	1			Less, other reason	1	About the same	6	90	90	Always	Always
no	no		Question not displayed to respondent	About the same		Question not displayed to respondent	Question not displayed to respondent	Question not displayed to respondent	Question not displayed to respondent	Question not displayed to respondent	Question not displayed to respondent	.99558806	A few times/week	A few times/year	A few times/year	A few times/month	A few times/month	A few times/month	Not particularly	Not particularly	Not particularly	Not particularly				Bachelor Degree	>$100K	Maybe	1	0	1	Few times/month	Few times/year or less	1			Less, new realization	0	About the same
no	no		Question not displayed to respondent	Somewhat more than before		Question not displayed to respondent	Question not displayed to respondent	Question not displayed to respondent	Question not displayed to respondent	Question not displayed to respondent	Question not displayed to respondent	.67798901	A few times/month	A few times/year	A few times/week	A few times/month	A few times/year	A few times/week	Not particularly	Not particularly	Not particularly	Not particularly				No Bachelor Degree	<$100K	No	0	0	0	Few times/week or more	Few times/week or more	0			Less, other reason	1	More, other reason
yes	no		Question not displayed to respondent	Somewhat more than before	5	Private vehicle	Question not displayed to respondent	Question not displayed to respondent	Question not displayed to respondent	Question not displayed to respondent	Question not displayed to respondent	.67662752	A few times/week	A few times/month	A few times/month	A few times/year	A few times/week	Never	Not particularly	Not particularly	Not particularly	Not particularly	Unable	A few times/month	Never Freq WFH	Bachelor Degree	<$100K	Maybe	0	0	1	Few times/month	Few times/month	0			Less, other reason	0	About the same	4	125	0	Always
no	no		Question not displayed to respondent	About the same		Question not displayed to respondent	Question not displayed to respondent	Question not displayed to respondent	Question not displayed to respondent	Question not displayed to respondent	Question not displayed to respondent	.38368389	A few times/year	A few times/year	A few times/week	A few times/year	A few times/year	Never	Not particularly	Not particularly	Not particularly	Not particularly				No Bachelor Degree	<$100K	Maybe	0	0	0	Few times/week or more	Few times/week or more	0			Less, other reason	0	About the same
no	no		Question not displayed to respondent	Somewhat more than before		Question not displayed to respondent	Question not displayed to respondent	Question not displayed to respondent	Question not displayed to respondent	Question not displayed to respondent	Question not displayed to respondent	1.2301543	A few times/year	A few times/year	A few times/month	A few times/year	A few times/month	A few times/week	Not particularly	Not particularly	Among my top 3 pandemic activities	Not particularly				No Bachelor Degree	<$100K	Yes	0	0	1	Few times/month	Few times/month	0				1	About the same
no	no		Question not displayed to respondent	Much less than before		Question not displayed to respondent	Question not displayed to respondent	Question not displayed to respondent	Question not displayed to respondent	Question not displayed to respondent	Question not displayed to respondent	.79668796	A few times/month	A few times/week	A few times/week	A few times/week	A few times/week	A few times/year	Not particularly	Not particularly	Not particularly	Not particularly				Bachelor Degree	<$100K	Maybe	0	0	0	Few times/week or more	Few times/week or more	0			Less, other reason	0	About the same
yes	no		Question not displayed to respondent	About the same	3	Private vehicle	Question not displayed to respondent	Question not displayed to respondent	Question not displayed to respondent	Question not displayed to respondent	Question not displayed to respondent	1.9929183	A few times/year	A few times/year	A few times/week	A few times/year	A few times/year	A few times/week	Not particularly	Not particularly	Not particularly	Not particularly	Unable	Unable	Never Freq WFH	No Bachelor Degree	<$100K	No	0	0	0	Few times/week or more	Few times/week or more	0			Less, pandemic-related	0	About the same	3	47.5	0	Always
yes	no		Question not displayed to respondent	About the same	2	Private vehicle	Question not displayed to respondent	Question not displayed to respondent	Question not displayed to respondent	Question not displayed to respondent	Question not displayed to respondent	.38368389	Every day	A few times/month	A few times/week	A few times/week	A few times/month	Never	Not particularly	Not particularly	Not particularly	Not particularly	Unable	Unable	Never Freq WFH	No Bachelor Degree	<$100K	Maybe	1	0	0	Few times/week or more	Few times/week or more	0			About the same	0	About the same	2	37.5	0	Always
no	no		Question not displayed to respondent	About the same		Question not displayed to respondent	Question not displayed to respondent	Question not displayed to respondent	Question not displayed to respondent	Question not displayed to respondent	Question not displayed to respondent	.67798901	A few times/month	A few times/year	A few times/week	A few times/month	A few times/year	A few times/week	Not particularly	Not particularly	Not particularly	Not particularly				No Bachelor Degree	<$100K	Maybe	0	0	0	Few times/week or more	Few times/week or more	0			Less, new realization	0	About the same
no	no		Question not displayed to respondent	About the same		Question not displayed to respondent	Question not displayed to respondent	Question not displayed to respondent	Question not displayed to respondent	Question not displayed to respondent	Question not displayed to respondent	1.8519455	A few times/month	A few times/month	A few times/week	A few times/month	A few times/month	A few times/year	Not particularly	Not particularly	Not particularly	Not particularly				Bachelor Degree	>$100K	No	0	0	0	Few times/week or more	Few times/week or more	0			Less, pandemic-related	0	About the same
yes	yes		Decreased somewhat	About the same	5	Private vehicle	Private vehicle	Question not displayed to respondent	Question not displayed to respondent	Question not displayed to respondent	Question not displayed to respondent	.29891896	A few times/month	Never	A few times/week	Never	A few times/year	Every day	Not particularly	Among my top 3 pandemic activities	Not particularly	Among my top 3 pandemic activities	Unable	Unable	Never Freq WFH	Bachelor Degree	<$100K	Yes	0	0	0	Few times/week or more	Few times/week or more	0			About the same	0	About the same	5	100	100	Always	Always
no	no		Question not displayed to respondent	About the same		Question not displayed to respondent	Question not displayed to respondent	Question not displayed to respondent	Question not displayed to respondent	Question not displayed to respondent	Question not displayed to respondent	2.3414855	A few times/year	A few times/year	A few times/week	A few times/year	A few times/year	Never	Not particularly	Not particularly	Not particularly	Not particularly				No Bachelor Degree	<$100K	Yes	0	0	0	Few times/week or more	Few times/week or more	0				0	About the same
yes	yes		In some ways it has increased and in other ways it has decreased	About the same	5	Private vehicle	Private vehicle	Question not displayed to respondent	Question not displayed to respondent	Question not displayed to respondent	Question not displayed to respondent	1.0858068	A few times/month	A few times/week	A few times/month	A few times/year	A few times/week	A few times/year	Not particularly	Not particularly	Not particularly	Not particularly	Unable	Unable	Never Freq WFH	No Bachelor Degree	<$100K	Maybe	0	0	1	Few times/month	Few times/month	0			About the same	0	About the same	5	25	25	Always	Always
yes	no		Question not displayed to respondent	Somewhat more than before	5	Private vehicle	Question not displayed to respondent	Not selected	Not selected	Not selected	Moved to a more comfortable home	5.0653143	A few times/month	A few times/month	A few times/month	A few times/week	A few times/month	A few times/month	Not particularly	Not particularly	Among my top 3 pandemic activities	Not particularly	Choose not to	Choose not to	Never Freq WFH	No Bachelor Degree	<$100K	Yes	0	0	0	Few times/month	Few times/month	0	Lower-density neighborhood		Less, pandemic-related	0	About the same	5	500	0	Always
no	no		Question not displayed to respondent	About the same		Question not displayed to respondent	Question not displayed to respondent	Question not displayed to respondent	Question not displayed to respondent	Question not displayed to respondent	Question not displayed to respondent	1.2869161	A few times/year	A few times/year	A few times/month	Never	A few times/year	A few times/week	Not particularly	Not particularly	Among my top 3 pandemic activities	Not particularly				No Bachelor Degree	<$100K	Maybe	0	0	0	Few times/month	Few times/month	0			About the same	0	About the same
yes	yes	7	Increased somewhat	About the same	5	Private vehicle	Private vehicle	Question not displayed to respondent	Question not displayed to respondent	Question not displayed to respondent	Question not displayed to respondent	.99558806	A few times/month	A few times/year	A few times/week	A few times/month	A few times/year	A few times/week	Among my top 3 pandemic activities	Not particularly	Among my top 3 pandemic activities	Among my top 3 pandemic activities	A few times/month	More than once/week	Started Freq WFH	Bachelor Degree	>$100K	Maybe	0	0	0	Few times/week or more	Few times/week or more	0		Less, new realization	About the same	0	About the same	3	70	42	Most days	Some days
no	no		Question not displayed to respondent	About the same		Question not displayed to respondent	Question not displayed to respondent	Question not displayed to respondent	Question not displayed to respondent	Question not displayed to respondent	Question not displayed to respondent	1.4486861	Never	A few times/month	A few times/week	A few times/month	Never	Never	Not particularly	Not particularly	Not particularly	Not particularly				Bachelor Degree	>$100K	No	1	0	0	Few times/year or less	Few times/week or more	0			More, other reason	0	About the same
yes	yes	5	About the same	About the same	5	Transit	Transit	Question not displayed to respondent	Question not displayed to respondent	Question not displayed to respondent	Question not displayed to respondent	1.5604759	A few times/week	A few times/month	A few times/week	A few times/month	A few times/week	Every day	Not particularly	Not particularly	Not particularly	Not particularly	Unable	Unable	Never Freq WFH	Bachelor Degree	>$100K	Maybe	0	0	0	Few times/week or more	Few times/week or more	0		Less, new realization	Less, new realization	0	About the same	5			Never	Never
yes	yes		Decreased somewhat	Somewhat more than before	5	Transit	Private vehicle	Question not displayed to respondent	Question not displayed to respondent	Question not displayed to respondent	Question not displayed to respondent	.86435074	A few times/week	A few times/week	A few times/week	A few times/month	A few times/week	A few times/week	Not particularly	Not particularly	Not particularly	Not particularly	Choose not to	Unable	Never Freq WFH	Bachelor Degree	<$100K	No	0	1	1	Few times/week or more	Few times/week or more	0			Less, pandemic-related	0	More, new realization	5	0	125	Never	Always
no	no		Question not displayed to respondent	Somewhat more than before		Question not displayed to respondent	Question not displayed to respondent	Question not displayed to respondent	Question not displayed to respondent	Question not displayed to respondent	Question not displayed to respondent	2.5663571	A few times/year	Never	A few times/month	A few times/year	Never	A few times/week	Among my top 3 pandemic activities	Not particularly	Among my top 3 pandemic activities	Among my top 3 pandemic activities				No Bachelor Degree	<$100K	Yes	0	0	0	Few times/month	Few times/month	0				0	About the same
yes	yes		Decreased somewhat	About the same	5	Private vehicle	Private vehicle	Question not displayed to respondent	Question not displayed to respondent	Question not displayed to respondent	Question not displayed to respondent	.5511623	A few times/month	A few times/month	A few times/week	A few times/month	A few times/year	A few times/month	Not particularly	Not particularly	Not particularly	Not particularly	Unable	Unable	Never Freq WFH	Bachelor Degree	<$100K	No	0	0	0	Few times/week or more	Few times/week or more	0			Less, pandemic-related	0	About the same	5	31.25	31.25	Always	Always
no	no		Question not displayed to respondent	About the same		Question not displayed to respondent	Question not displayed to respondent	Question not displayed to respondent	Question not displayed to respondent	Question not displayed to respondent	Question not displayed to respondent	4.26613	A few times/month	A few times/month	A few times/week	A few times/month	A few times/month	A few times/week	Not particularly	Not particularly	Not particularly	Not particularly				No Bachelor Degree	<$100K	No	0	0	0	Few times/week or more	Few times/week or more	0			More, pandemic-related	0	About the same
yes	yes	7	Increased somewhat	About the same	5	Transit	Transit	Question not displayed to respondent	Question not displayed to respondent	Question not displayed to respondent	Question not displayed to respondent	4.2237697	A few times/week	A few times/year	A few times/month	A few times/month	A few times/year	Never	Among my top 3 pandemic activities	Not particularly	Not particularly	Among my top 3 pandemic activities	Choose not to	A few times/month	Never Freq WFH	Bachelor Degree	>$100K	Yes	0	1	1	Few times/month	Few times/month	0		About the same	About the same	0	About the same	4			Never	Never
yes	yes	5	In some ways it has increased and in other ways it has decreased	Somewhat more than before	5	Private vehicle	Private vehicle	Question not displayed to respondent	Question not displayed to respondent	Question not displayed to respondent	Question not displayed to respondent	1.5911694	A few times/month	A few times/month	A few times/month	A few times/month	A few times/month	A few times/month	Among my top 3 pandemic activities	Among my top 3 pandemic activities	Among my top 3 pandemic activities	Among my top 3 pandemic activities	A few times/month	More than once/week	Started Freq WFH	Bachelor Degree	>$100K	Yes	0	0	0	Few times/week or more	Few times/month	1			About the same	0	About the same	3	110	66	Most days	Some days
no	no		Question not displayed to respondent	About the same		Question not displayed to respondent	Question not displayed to respondent	Question not displayed to respondent	Question not displayed to respondent	Question not displayed to respondent	Question not displayed to respondent	1.0858068	A few times/year	A few times/year	A few times/month	A few times/year	A few times/month	Never	Not particularly	Not particularly	Not particularly	Not particularly				No Bachelor Degree	<$100K	Yes	0	0	0	Few times/month	Few times/month	0			Less, pandemic-related	0	About the same
yes	no		Question not displayed to respondent	About the same	5	Private vehicle	Question not displayed to respondent	Question not displayed to respondent	Question not displayed to respondent	Question not displayed to respondent	Question not displayed to respondent	.72636205	A few times/year	A few times/year	A few times/week	A few times/year	A few times/year	A few times/month	Not particularly	Not particularly	Not particularly	Not particularly	Unable	Unable	Never Freq WFH	No Bachelor Degree	<$100K	Yes	0	0	0	Few times/month	Few times/week or more	0				0	About the same	5	15	0	Always
yes	yes		Decreased somewhat	Somewhat more than before	5	Private vehicle	Private vehicle	Question not displayed to respondent	Question not displayed to respondent	Question not displayed to respondent	Question not displayed to respondent	2.7547657	A few times/month	A few times/month	A few times/year	Never	A few times/month	A few times/month	Not particularly	Not particularly	Not particularly	Not particularly	Unable	Unable	Never Freq WFH	No Bachelor Degree	<$100K	Yes	0	1	1	Few times/month	Few times/year or less	1			Less, pandemic-related	0	About the same	5	41.666664	41.666664	Always	Always
yes	yes	4	Increased significantly	Somewhat more than before	1	Private vehicle	Private vehicle	Question not displayed to respondent	Question not displayed to respondent	Question not displayed to respondent	Question not displayed to respondent	2.2886755	A few times/week	A few times/week	A few times/week	A few times/week	A few times/week	A few times/week	Among my top 3 pandemic activities	Among my top 3 pandemic activities	Not particularly	Among my top 3 pandemic activities	A few times/month	More than once/week	Started Freq WFH	Bachelor Degree	>$100K	Yes	1	0	1	Few times/week or more	Few times/week or more	0		More, other reason	More, other reason	1	More, new realization	1	3	2	Most days	Some days
yes	yes	4	Increased significantly	About the same	2	Private vehicle	Personal bicycle/scooter	Not selected	Not selected	Not selected	Moved to a more comfortable home	2.31532	A few times/week	A few times/month	Every day	Every day	Every day	A few times/week	Not particularly	Among my top 3 pandemic activities	Not particularly	Among my top 3 pandemic activities	More than once/week	A few times/month	Stopped Freq WFH	Bachelor Degree	>$100K	Yes	1	0	1	Few times/month	Few times/week or more	0	Dense urban center	More, pandemic-related	Less, pandemic-related	1	More, new realization	2	280	0	Some days	Never
yes	yes	2	Increased somewhat	Somewhat more than before	4	Private vehicle	Private vehicle	Not selected	I did not feel safe in my building or neighborhood due to the virus	I do not need to commute	Not selected	1.8898792	A few times/month	A few times/year	A few times/week	A few times/week	A few times/week	Every day	Not particularly	Not particularly	Not particularly	Not particularly	A few times/month	A few times/month	Never Freq WFH	Bachelor Degree	>$100K	Yes	1	0	1	Few times/year or less	Few times/week or more	0	Dense urban center	More, other reason	More, pandemic-related	1	More, new realization	4	24	32	Most days	Most days
yes	yes	5	Increased somewhat	Much more than before	5	Transit	Private vehicle	Not selected	I did not feel safe in my building or neighborhood due to the virus	Not selected	Not selected	.98456472	A few times/year	A few times/week	A few times/month	A few times/week	A few times/week	Every day	Not particularly	Not particularly	Not particularly	Not particularly	A few times/month	A few times/month	Never Freq WFH	Bachelor Degree	<$100K	Maybe	1	0	1	Few times/month	Few times/month	0		Less, new realization	More, other reason	0	Less	5	0	200	Never	Most days
yes	yes	5	Decreased significantly	Somewhat less than before	5	Private vehicle	Private vehicle	Question not displayed to respondent	Question not displayed to respondent	Question not displayed to respondent	Question not displayed to respondent	2.2886755	A few times/month	A few times/month	A few times/week	A few times/week	A few times/week	A few times/year	Not particularly	Not particularly	Not particularly	Not particularly	A few times/month	A few times/month	Never Freq WFH	Bachelor Degree	>$100K	Maybe	1	0	1	Few times/week or more	Few times/week or more	0		About the same	About the same	0	About the same	5	15	15	Most days	Most days
yes	yes	7	Increased significantly	Somewhat more than before	6	Private vehicle	Private vehicle	I did not feel safe sharing the house with others	Not selected	Not selected	Not selected	2.2886755	A few times/month	A few times/week	A few times/week	A few times/week	A few times/month	A few times/month	Among my top 3 pandemic activities	Among my top 3 pandemic activities	Not particularly	Among my top 3 pandemic activities	More than once/week	More than once/week	Always Freq WFH	Bachelor Degree	>$100K	Yes	1	0	1	Few times/week or more	Few times/week or more	0	Dense urban center	More, pandemic-related	More, other reason	1	More, new realization	2.5	72	30	Some days	Some days
no	no		Question not displayed to respondent	Much more than before		Question not displayed to respondent	Question not displayed to respondent	Question not displayed to respondent	Question not displayed to respondent	Question not displayed to respondent	Question not displayed to respondent	.56156296	A few times/week	A few times/month	A few times/year	Never	A few times/month	A few times/week	Among my top 3 pandemic activities	Not particularly	Not particularly	Among my top 3 pandemic activities				Bachelor Degree	<$100K	Yes	0	0	0	Few times/week or more	Few times/year or less	1			Less, pandemic-related	0	About the same
no	no		Question not displayed to respondent	About the same		Question not displayed to respondent	Question not displayed to respondent	Question not displayed to respondent	Question not displayed to respondent	Question not displayed to respondent	Question not displayed to respondent	3.0148404	A few times/week	Never	A few times/week	A few times/week	Every day	Every day	Not particularly	Not particularly	Not particularly	Not particularly				No Bachelor Degree	<$100K	Maybe	1	0	1	Few times/week or more	Few times/week or more	0			About the same	1	About the same
yes	yes		Decreased somewhat	Somewhat more than before	7	Private vehicle	Private vehicle	Question not displayed to respondent	Question not displayed to respondent	Question not displayed to respondent	Question not displayed to respondent	.80199951	A few times/week	A few times/week	A few times/week	A few times/week	A few times/week	A few times/week	Not particularly	Not particularly	Among my top 3 pandemic activities	Not particularly	Unable	Unable	Never Freq WFH	Bachelor Degree	<$100K	Maybe	1	0	1	Few times/month	Few times/week or more	0			Less, new realization	1	Less	7	35	35	Always	Always
yes	yes	5	In some ways it has increased and in other ways it has decreased	Somewhat more than before	5	Transit	Transit	Question not displayed to respondent	Question not displayed to respondent	Question not displayed to respondent	Question not displayed to respondent	3.0782809	A few times/month	A few times/month	A few times/week	A few times/month	A few times/week	Every day	Among my top 3 pandemic activities	Among my top 3 pandemic activities	Among my top 3 pandemic activities	Among my top 3 pandemic activities	Unable	A few times/month	Never Freq WFH	Bachelor Degree	>$100K	Yes	1	0	1	Few times/week or more	Few times/week or more	0			More, pandemic-related	0	More, new realization	4			Never	Never
yes	yes	3	About the same	Much more than before	2	Transit	Private vehicle	Question not displayed to respondent	Question not displayed to respondent	Question not displayed to respondent	Question not displayed to respondent	.81300664	A few times/year	Every day	A few times/year	A few times/year	A few times/month	A few times/month	Among my top 3 pandemic activities	Not particularly	Not particularly	Among my top 3 pandemic activities	A few times/month	A few times/month	Never Freq WFH	Bachelor Degree	<$100K	Maybe	1	0	1	Few times/year or less	Few times/year or less	0		About the same	More, pandemic-related	1	Less	2	0		Never	Most days
yes	yes	5	Decreased somewhat	About the same	5	Private vehicle	Private vehicle	Question not displayed to respondent	Question not displayed to respondent	Question not displayed to respondent	Question not displayed to respondent	.43616655	A few times/month	A few times/month	A few times/week	A few times/week	A few times/week	Every day	Not particularly	Not particularly	Among my top 3 pandemic activities	Not particularly	Choose not to	A few times/month	Never Freq WFH	Bachelor Degree	<$100K	Yes	1	0	1	Few times/week or more	Few times/week or more	0		Less, other reason	Less, new realization	0	About the same	4	100	80	Always	Most days
no	no		Question not displayed to respondent	About the same		Question not displayed to respondent	Question not displayed to respondent	Question not displayed to respondent	Question not displayed to respondent	Question not displayed to respondent	Question not displayed to respondent	3.5130117	A few times/year	A few times/month	A few times/week	A few times/month	A few times/month	A few times/week	Not particularly	Not particularly	Not particularly	Not particularly				No Bachelor Degree	<$100K	Maybe	0	0	0	Few times/week or more	Few times/week or more	0			Less, other reason	0	About the same
yes	yes	4	Increased somewhat	Somewhat more than before	5	Private vehicle	Private vehicle	Question not displayed to respondent	Question not displayed to respondent	Question not displayed to respondent	Question not displayed to respondent	1.8898792	A few times/month	A few times/week	A few times/week	A few times/month	A few times/week	A few times/week	Among my top 3 pandemic activities	Not particularly	Not particularly	Among my top 3 pandemic activities	Unable	More than once/week	Started Freq WFH	Bachelor Degree	>$100K	Maybe	1	0	1	Few times/week or more	Few times/week or more	0		About the same	Less, new realization	1	More, new realization	2.5	50	25	Always	Some days
yes	yes	5	Increased somewhat	About the same	5	Walk	Walk	Not selected	Not selected	Not selected	Moved to a more comfortable home	2.9809666	A few times/week	A few times/month	A few times/week	A few times/month	A few times/month	Every day	Among my top 3 pandemic activities	Not particularly	Not particularly	Among my top 3 pandemic activities	Unable	More than once/week	Started Freq WFH	Bachelor Degree	>$100K	Yes	0	0	0	Few times/week or more	Few times/week or more	0	Dense urban center		Less, pandemic-related	0	About the same	2.5			Never	Never
yes	no		Question not displayed to respondent	Much more than before	2	Transit	Question not displayed to respondent	Question not displayed to respondent	Question not displayed to respondent	Question not displayed to respondent	Question not displayed to respondent	1.131096	A few times/year	A few times/year	A few times/month	A few times/month	A few times/year	A few times/week	Not particularly	Not particularly	Not particularly	Not particularly	Unable	Unable	Never Freq WFH	No Bachelor Degree	<$100K	No	0	0	0	Few times/month	Few times/month	0				0	About the same	2			Never
yes	yes	5	Decreased somewhat	Somewhat less than before	5	Private vehicle	Private vehicle	Not selected	Not selected	Not selected	Not selected	1.8496159	A few times/week	A few times/month	A few times/week	A few times/week	A few times/month	A few times/week	Not particularly	Not particularly	Not particularly	Not particularly	A few times/month	Unable	Never Freq WFH	Bachelor Degree	>$100K	Yes	1	0	1	Few times/week or more	Few times/week or more	0	Dense urban center	More, other reason	More, other reason	0	Less	6	75	90	Most days	Always
yes	yes	3	Increased somewhat	Much more than before	5	Walk	Walk	Question not displayed to respondent	Question not displayed to respondent	Question not displayed to respondent	Question not displayed to respondent	1.9269166	A few times/week	A few times/year	A few times/month	A few times/month	A few times/year	Every day	Among my top 3 pandemic activities	Not particularly	Among my top 3 pandemic activities	Among my top 3 pandemic activities	Unable	Unable	Never Freq WFH	Bachelor Degree	<$100K	Yes	0	0	0	Few times/month	Few times/month	0			Less, new realization	0	About the same	5			Never	Never
yes	yes	5	Decreased somewhat	About the same	5	Private vehicle	Private vehicle	Question not displayed to respondent	Question not displayed to respondent	Question not displayed to respondent	Question not displayed to respondent	3.5154636	A few times/week	Every day	A few times/week	A few times/week	A few times/week	A few times/week	Among my top 3 pandemic activities	Not particularly	Not particularly	Among my top 3 pandemic activities	Unable	More than once/week	Started Freq WFH	Bachelor Degree	>$100K	Yes	1	0	1	Few times/week or more	Few times/week or more	0		About the same	About the same	1	Less	2.5	50	25	Always	Some days
yes	yes	2	Decreased somewhat	Much less than before	2	Private vehicle	Private vehicle	Not selected	Not selected	Not selected	Not selected	.81300664	A few times/month	A few times/week	A few times/week	A few times/week	Every day	Every day	Not particularly	Not particularly	Not particularly	Not particularly	Unable	A few times/month	Never Freq WFH	Bachelor Degree	<$100K	Yes	1	0	1	Few times/month	Few times/week or more	0	Dense urban center	Less, new realization	Less, pandemic-related	1	Less	1	25	12.5	Always	Most days
yes	yes	6	About the same	Somewhat more than before	3	Transit	Transit	Question not displayed to respondent	Question not displayed to respondent	Question not displayed to respondent	Question not displayed to respondent	.99629879	A few times/month	A few times/year	A few times/week	A few times/month	A few times/month	A few times/week	Not particularly	Not particularly	Among my top 3 pandemic activities	Not particularly	More than once/week	More than once/week	Always Freq WFH	Bachelor Degree	<$100K	Yes	0	0	0	Few times/week or more	Few times/week or more	0			Less, other reason	0	About the same	3			Never	Never
yes	no		Question not displayed to respondent	Somewhat more than before	5	Personal bicycle/scooter	Question not displayed to respondent	Not selected	Not selected	I do not need to commute	Not selected	2.8954253	A few times/month	A few times/week	A few times/year	A few times/month	A few times/week	A few times/month	Not particularly	Not particularly	Not particularly	Not particularly	A few times/month	Unable	Never Freq WFH	Bachelor Degree	>$100K	No	1	0	1	Few times/year or less	Few times/year or less	0	Dense urban center	Less, new realization	More, pandemic-related	1	More, new realization	6			Never
no	no		Question not displayed to respondent	Much more than before		Question not displayed to respondent	Question not displayed to respondent	Question not displayed to respondent	Question not displayed to respondent	Question not displayed to respondent	Question not displayed to respondent	2.0743077	A few times/month	A few times/month	A few times/week	A few times/year	A few times/year	Every day	Among my top 3 pandemic activities	Not particularly	Among my top 3 pandemic activities	Among my top 3 pandemic activities				No Bachelor Degree	<$100K	Yes	0	0	0	Few times/week or more	Few times/week or more	0				0	About the same
no	no		Question not displayed to respondent	About the same		Question not displayed to respondent	Question not displayed to respondent	Question not displayed to respondent	Question not displayed to respondent	Question not displayed to respondent	Question not displayed to respondent	1.4497203	A few times/week	A few times/week	A few times/week	A few times/month	A few times/week	A few times/week	Not particularly	Not particularly	Not particularly	Not particularly				Bachelor Degree	<$100K	No	0	1	1	Few times/week or more	Few times/week or more	0				0	About the same
yes	yes		About the same	About the same	5	Walk	Walk	Question not displayed to respondent	Question not displayed to respondent	Question not displayed to respondent	Question not displayed to respondent	2.0743077	A few times/year	Never	A few times/month	A few times/year	Never	Every day	Not particularly	Not particularly	Not particularly	Not particularly	Unable	Unable	Never Freq WFH	No Bachelor Degree	<$100K	No	0	0	0	Few times/month	Few times/month	0				0	About the same	5			Never	Never
yes	yes		Decreased somewhat	Somewhat more than before	5	Private vehicle	Private vehicle	Question not displayed to respondent	Question not displayed to respondent	Question not displayed to respondent	Question not displayed to respondent	1.0138935	A few times/week	A few times/week	Every day	A few times/week	A few times/week	A few times/month	Not particularly	Not particularly	Not particularly	Not particularly	Choose not to	A few times/month	Never Freq WFH	Bachelor Degree	>$100K	Yes	1	0	1	Few times/week or more	Few times/week or more	0		About the same	About the same	1	More, new realization	4	25	20	Always	Most days
yes	yes	4	Decreased somewhat	Much more than before	2	Private vehicle	Private vehicle	Question not displayed to respondent	Question not displayed to respondent	Question not displayed to respondent	Question not displayed to respondent	1.8898792	A few times/month	Every day	A few times/week	Every day	Every day	Every day	Among my top 3 pandemic activities	Not particularly	Not particularly	Among my top 3 pandemic activities	A few times/month	A few times/month	Never Freq WFH	Bachelor Degree	>$100K	Yes	1	0	1	Few times/week or more	Few times/week or more	0		Less, new realization	More, pandemic-related	1	More, new realization	2	20	20	Most days	Most days
yes	yes	7	Increased somewhat	About the same	5	Transit	Transit	Question not displayed to respondent	Question not displayed to respondent	Question not displayed to respondent	Question not displayed to respondent	1.1800601	A few times/month	A few times/month	A few times/week	A few times/month	A few times/month	Never	Among my top 3 pandemic activities	Not particularly	Not particularly	Among my top 3 pandemic activities	Unable	More than once/week	Started Freq WFH	Bachelor Degree	>$100K	Maybe	0	0	0	Few times/week or more	Few times/week or more	0			Less, pandemic-related	0	More, new realization	2.5			Never	Never
yes	yes		About the same	Somewhat more than before	5	Transit	Transit	Question not displayed to respondent	Question not displayed to respondent	Question not displayed to respondent	Question not displayed to respondent	3.4788043	A few times/week	A few times/year	A few times/week	A few times/month	A few times/year	Every day	Not particularly	Not particularly	Among my top 3 pandemic activities	Not particularly	Unable	Unable	Never Freq WFH	Bachelor Degree	>$100K	Maybe	0	0	0	Few times/week or more	Few times/week or more	0			Less, other reason	0	About the same	5			Never	Never
yes	yes		Decreased somewhat	Somewhat more than before	6	Private vehicle	Private vehicle	Question not displayed to respondent	Question not displayed to respondent	Question not displayed to respondent	Question not displayed to respondent	1.539444	A few times/week	A few times/month	A few times/week	A few times/week	A few times/week	A few times/month	Not particularly	Not particularly	Not particularly	Not particularly	Choose not to	Unable	Never Freq WFH	Bachelor Degree	>$100K	Yes	1	0	1	Few times/week or more	Few times/week or more	0		About the same	About the same	1	Less	6	12	12	Always	Always
no	no		Question not displayed to respondent	Seen but unanswered		Question not displayed to respondent	Question not displayed to respondent	Question not displayed to respondent	Question not displayed to respondent	Question not displayed to respondent	Question not displayed to respondent	1.131096	A few times/year	A few times/month	A few times/week	A few times/week	A few times/month	A few times/week	Among my top 3 pandemic activities	Not particularly	Not particularly	Among my top 3 pandemic activities				No Bachelor Degree	<$100K	Yes	1	0	1	Few times/month	Few times/week or more	0			Less, new realization	0	About the same
yes	yes	5	About the same	About the same	5	Private vehicle	Private vehicle	Question not displayed to respondent	Question not displayed to respondent	Question not displayed to respondent	Question not displayed to respondent	1.8898792	A few times/month	A few times/year	A few times/month	A few times/month	A few times/year	A few times/month	Among my top 3 pandemic activities	Among my top 3 pandemic activities	Not particularly	Among my top 3 pandemic activities	Unable	A few times/month	Never Freq WFH	Bachelor Degree	>$100K	Maybe	0	0	0	Few times/month	Few times/month	0		About the same	About the same	0	About the same	4	25	20	Always	Most days
no	no		Question not displayed to respondent	Somewhat less than before		Question not displayed to respondent	Question not displayed to respondent	Question not displayed to respondent	Question not displayed to respondent	Question not displayed to respondent	Question not displayed to respondent	.93343896	A few times/month	A few times/year	A few times/month	Never	A few times/year	A few times/year	Among my top 3 pandemic activities	Not particularly	Not particularly	Among my top 3 pandemic activities				Bachelor Degree	<$100K	Maybe	1	0	0	Few times/month	Few times/month	0			Less, pandemic-related	0	About the same
yes	yes		About the same	Much more than before	0	Question not displayed to respondent	Transit	Question not displayed to respondent	Question not displayed to respondent	Question not displayed to respondent	Question not displayed to respondent	1.9987043	A few times/year	A few times/month	A few times/week	A few times/year	A few times/month	A few times/week	Among my top 3 pandemic activities	Among my top 3 pandemic activities	Among my top 3 pandemic activities	Among my top 3 pandemic activities	Unable	Unable	Never Freq WFH	No Bachelor Degree	<$100K	Yes	0	0	0	Few times/week or more	Few times/week or more	1				0	About the same	0				Never
yes	yes	7	Increased significantly	About the same	5	Transit	Transit	Question not displayed to respondent	Question not displayed to respondent	Question not displayed to respondent	Question not displayed to respondent	1.2812074	A few times/week	A few times/month	A few times/month	A few times/month	A few times/month	A few times/week	Among my top 3 pandemic activities	Not particularly	Not particularly	Among my top 3 pandemic activities	More than once/week	Unable	Stopped Freq WFH	Bachelor Degree	>$100K	Yes	1	0	1	Few times/month	Few times/month	0			Less, new realization	0	About the same	5			Never	Never
yes	no		Question not displayed to respondent	Somewhat more than before	0	Question not displayed to respondent	Question not displayed to respondent	Question not displayed to respondent	Question not displayed to respondent	Question not displayed to respondent	Question not displayed to respondent	1.028479	Never	Never	A few times/month	Never	Never	A few times/week	Not particularly	Not particularly	Not particularly	Not particularly	Unable	Unable	Never Freq WFH	Bachelor Degree	<$100K	Maybe	0	0	0	Few times/month	Few times/month	0				0	About the same	0
yes	no		Question not displayed to respondent	Somewhat more than before	5	Transit	Question not displayed to respondent	Question not displayed to respondent	Question not displayed to respondent	Question not displayed to respondent	Question not displayed to respondent	.85600793	A few times/week	A few times/year	A few times/month	A few times/month	A few times/year	A few times/week	Not particularly	Not particularly	Among my top 3 pandemic activities	Not particularly	Unable	Unable	Never Freq WFH	Bachelor Degree	<$100K	Yes	0	0	0	Few times/week or more	Few times/month	1			About the same	0	More, new realization	5			Never
yes	yes	2	Increased significantly	About the same	4	Personal bicycle/scooter	Private vehicle	Not selected	Not selected	Not selected	Not selected	1.539444	A few times/week	A few times/month	Every day	A few times/week	A few times/month	A few times/week	Among my top 3 pandemic activities	Not particularly	Not particularly	Among my top 3 pandemic activities	Unable	Unable	Never Freq WFH	Bachelor Degree	>$100K	Maybe	1	0	1	Few times/week or more	Few times/week or more	0	Dense urban center	More, other reason	More, other reason	1	About the same	4	0	12	Never	Always
yes	yes	4	Increased somewhat	About the same	2	Transit	Personal bicycle/scooter	I did not feel safe sharing the house with others	Not selected	Not selected	Not selected	.43616655	A few times/month	A few times/month	A few times/month	A few times/month	A few times/month	A few times/month	Not particularly	Not particularly	Not particularly	Not particularly	Choose not to	A few times/month	Never Freq WFH	Bachelor Degree	<$100K	Maybe	1	0	1	Few times/month	Few times/month	0	Dense urban center	About the same	About the same	1	About the same	1			Never	Never
yes	yes	3	Increased somewhat	Somewhat less than before	0	Question not displayed to respondent	Private vehicle	Not selected	Not selected	Not selected	Moved to a more comfortable home	.81300664	A few times/week	A few times/month	A few times/month	A few times/week	A few times/month	A few times/month	Among my top 3 pandemic activities	Not particularly	Not particularly	Among my top 3 pandemic activities	Unable	Unable	Never Freq WFH	Bachelor Degree	<$100K	Maybe	1	0	0	Few times/week or more	Few times/month	1	Dense urban center	About the same	More, pandemic-related	0	More, new realization	0	0	0		Always
yes	yes	6	About the same	About the same	3	Private vehicle	Shared bicycle/scooter	Question not displayed to respondent	Question not displayed to respondent	Question not displayed to respondent	Question not displayed to respondent	.81300664	A few times/month	A few times/month	Never	A few times/month	A few times/week	A few times/week	Among my top 3 pandemic activities	Not particularly	Not particularly	Among my top 3 pandemic activities	Unable	More than once/week	Started Freq WFH	Bachelor Degree	<$100K	Yes	1	0	1	Few times/month	Few times/year or less	1		Less, new realization	Less, pandemic-related	0	Less	1.5	9	0	Always	Never
yes	yes	7	About the same	About the same	5	Walk	Walk	Not selected	Not selected	Not selected	Moved to a more comfortable home	1.539444	A few times/month	Every day	A few times/week	A few times/week	Every day	Every day	Not particularly	Not particularly	Not particularly	Not particularly	Choose not to	Choose not to	Never Freq WFH	Bachelor Degree	>$100K	No	0	0	0	Few times/week or more	Few times/week or more	0	Dense urban center	About the same	About the same	0	About the same	5			Never	Never
yes	yes	2	Decreased somewhat	Somewhat less than before	4	Private vehicle	Private vehicle	Not selected	Not selected	Not selected	Not selected	.66225302	A few times/week	A few times/month	A few times/week	A few times/week	A few times/week	A few times/week	Among my top 3 pandemic activities	Not particularly	Not particularly	Among my top 3 pandemic activities	Choose not to	A few times/month	Never Freq WFH	Bachelor Degree	<$100K	Maybe	1	0	1	Few times/week or more	Few times/week or more	0	Dense urban center	About the same	More, other reason	1	About the same	3	120	90	Always	Most days
yes	yes	4	Decreased somewhat	About the same	6	Private vehicle	Private vehicle	Question not displayed to respondent	Question not displayed to respondent	Question not displayed to respondent	Question not displayed to respondent	.66225302	A few times/week	A few times/week	A few times/month	A few times/year	A few times/month	A few times/week	Among my top 3 pandemic activities	Not particularly	Among my top 3 pandemic activities	Among my top 3 pandemic activities	Choose not to	A few times/month	Never Freq WFH	Bachelor Degree	<$100K	Yes	1	0	1	Few times/month	Few times/month	0		Less, new realization	Less, pandemic-related	1	Less	5	18	15	Always	Most days
yes	yes	6	About the same	About the same	0	Question not displayed to respondent	Private vehicle	Question not displayed to respondent	Question not displayed to respondent	Question not displayed to respondent	Question not displayed to respondent	1.539444	A few times/week	A few times/week	A few times/week	A few times/week	A few times/week	A few times/month	Not particularly	Not particularly	Not particularly	Not particularly	A few times/month	A few times/month	Never Freq WFH	Bachelor Degree	>$100K	Maybe	1	0	1	Few times/week or more	Few times/week or more	0		About the same	Less, new realization	0	About the same	0	0	0		Most days
no	no		Question not displayed to respondent	Somewhat more than before		Question not displayed to respondent	Question not displayed to respondent	Question not displayed to respondent	Question not displayed to respondent	Question not displayed to respondent	Question not displayed to respondent	1.131096	A few times/month	A few times/month	A few times/year	A few times/year	A few times/month	A few times/week	Not particularly	Among my top 3 pandemic activities	Not particularly	Among my top 3 pandemic activities				No Bachelor Degree	<$100K	Maybe	0	1	1	Few times/month	Few times/year or less	1				0	About the same
yes	no		Question not displayed to respondent	About the same	1	Walk	Question not displayed to respondent	Question not displayed to respondent	Question not displayed to respondent	Question not displayed to respondent	Question not displayed to respondent	.99558806	A few times/month	A few times/year	A few times/week	A few times/week	A few times/month	Every day	Not particularly	Not particularly	Among my top 3 pandemic activities	Not particularly	Unable	Unable	Never Freq WFH	Bachelor Degree	>$100K	Maybe	0	0	0	Few times/week or more	Few times/week or more	0			Less, other reason	0	About the same	1			Never
no	no		Question not displayed to respondent	About the same		Question not displayed to respondent	Question not displayed to respondent	Question not displayed to respondent	Question not displayed to respondent	Question not displayed to respondent	Question not displayed to respondent	1.5943668	A few times/year	A few times/month	A few times/year	A few times/year	A few times/month	A few times/month	Not particularly	Not particularly	Not particularly	Not particularly				No Bachelor Degree	<$100K	Yes	0	0	1	Few times/month	Few times/year or less	1			About the same	0	About the same
yes	yes		Decreased somewhat	Somewhat less than before	5	Private vehicle	Private vehicle	Question not displayed to respondent	Question not displayed to respondent	Question not displayed to respondent	Question not displayed to respondent	3.0325656	A few times/month	A few times/month	A few times/week	A few times/month	A few times/month	A few times/week	Not particularly	Not particularly	Not particularly	Not particularly	Unable	Unable	Never Freq WFH	No Bachelor Degree	>$100K	No	1	0	0	Few times/week or more	Few times/week or more	0			About the same	0	About the same	5	20	20	Always	Always
no	no		Question not displayed to respondent	About the same		Question not displayed to respondent	Question not displayed to respondent	Question not displayed to respondent	Question not displayed to respondent	Question not displayed to respondent	Question not displayed to respondent	1.4486861	A few times/month	A few times/month	A few times/month	A few times/month	A few times/month	A few times/year	Not particularly	Not particularly	Not particularly	Not particularly				Bachelor Degree	>$100K	Maybe	0	1	0	Few times/month	Few times/month	0			About the same	0	About the same
yes	yes	5	About the same	About the same	5	Private vehicle	Private vehicle	Question not displayed to respondent	Question not displayed to respondent	Question not displayed to respondent	Question not displayed to respondent	.43616655	A few times/week	A few times/year	A few times/month	A few times/week	A few times/month	A few times/week	Among my top 3 pandemic activities	Not particularly	Not particularly	Among my top 3 pandemic activities	Unable	Choose not to	Never Freq WFH	Bachelor Degree	<$100K	Maybe	0	0	1	Few times/month	Few times/month	0			Less, pandemic-related	0	About the same	5	50	50	Always	Always
yes	yes	5	Decreased somewhat	About the same	5	Private vehicle	Private vehicle	Question not displayed to respondent	Question not displayed to respondent	Question not displayed to respondent	Question not displayed to respondent	1.5231223	A few times/month	A few times/year	A few times/week	A few times/year	A few times/month	Every day	Not particularly	Not particularly	Not particularly	Not particularly	Unable	Unable	Never Freq WFH	Bachelor Degree	<$100K	Yes	1	0	0	Few times/year or less	Few times/week or more	0			About the same	1	More, new realization	5	15	15	Always	Always
no	no		Question not displayed to respondent	Somewhat more than before		Question not displayed to respondent	Question not displayed to respondent	Question not displayed to respondent	Question not displayed to respondent	Question not displayed to respondent	Question not displayed to respondent	2.6685712	A few times/month	A few times/month	Every day	A few times/month	A few times/month	A few times/month	Not particularly	Not particularly	Not particularly	Not particularly				No Bachelor Degree	<$100K	No	1	0	1	Few times/week or more	Few times/week or more	0			More, other reason	0	About the same
yes	yes	7	In some ways it has increased and in other ways it has decreased	Somewhat less than before	7	Transit	Transit	Question not displayed to respondent	Question not displayed to respondent	Question not displayed to respondent	Question not displayed to respondent	1.0359005	A few times/week	A few times/week	A few times/week	A few times/week	A few times/month	A few times/month	Among my top 3 pandemic activities	Not particularly	Among my top 3 pandemic activities	Among my top 3 pandemic activities	A few times/month	A few times/month	Never Freq WFH	Bachelor Degree	>$100K	Yes	1	0	1	Few times/month	Few times/week or more	0		Less, new realization	Less, new realization	1	Less	7			Never	Never
no	no		Question not displayed to respondent	About the same		Question not displayed to respondent	Question not displayed to respondent	Question not displayed to respondent	Question not displayed to respondent	Question not displayed to respondent	Question not displayed to respondent	.84540528	A few times/year	A few times/year	A few times/month	A few times/year	A few times/year	A few times/month	Not particularly	Among my top 3 pandemic activities	Not particularly	Among my top 3 pandemic activities				No Bachelor Degree	<$100K	Maybe	0	0	0	Few times/month	Few times/month	0				0	About the same
no	no		Question not displayed to respondent	Somewhat less than before		Question not displayed to respondent	Question not displayed to respondent	Question not displayed to respondent	Question not displayed to respondent	Question not displayed to respondent	Question not displayed to respondent	2.360065	A few times/month	A few times/year	A few times/month	A few times/year	A few times/month	A few times/month	Not particularly	Not particularly	Not particularly	Not particularly				No Bachelor Degree	<$100K	No	0	0	0	Few times/month	Few times/month	0				0	About the same
no	no		Question not displayed to respondent	Somewhat more than before		Question not displayed to respondent	Question not displayed to respondent	Question not displayed to respondent	Question not displayed to respondent	Question not displayed to respondent	Question not displayed to respondent	.42829177	A few times/month	A few times/year	A few times/month	A few times/month	A few times/year	A few times/week	Not particularly	Not particularly	Among my top 3 pandemic activities	Not particularly				Bachelor Degree	<$100K	Maybe	0	0	0	Few times/week or more	Few times/month	1			Less, other reason	0	About the same
yes	yes	6	Decreased somewhat	Much more than before	6	Private vehicle	Private vehicle	Not selected	Not selected	Not selected	Not selected	1.8898792	A few times/week	A few times/month	A few times/week	A few times/week	Every day	Every day	Among my top 3 pandemic activities	Not particularly	Not particularly	Among my top 3 pandemic activities	Choose not to	More than once/week	Started Freq WFH	Bachelor Degree	>$100K	Yes	0	0	1	Few times/month	Few times/week or more	0	Dense urban center	More, pandemic-related	More, other reason	1	More, new realization	3	30	15	Always	Some days
no	no		Question not displayed to respondent	Somewhat more than before		Question not displayed to respondent	Question not displayed to respondent	Question not displayed to respondent	Question not displayed to respondent	Question not displayed to respondent	Question not displayed to respondent	.50764972	A few times/week	A few times/month	A few times/month	A few times/month	A few times/month	Every day	Not particularly	Not particularly	Among my top 3 pandemic activities	Not particularly				Bachelor Degree	<$100K	Yes	0	1	1	Few times/week or more	Few times/month	1			Less, other reason	0	About the same
no	no		Question not displayed to respondent	About the same		Question not displayed to respondent	Question not displayed to respondent	Question not displayed to respondent	Question not displayed to respondent	Question not displayed to respondent	Question not displayed to respondent	.50764972	A few times/week	A few times/year	A few times/month	A few times/week	A few times/month	Every day	Not particularly	Among my top 3 pandemic activities	Not particularly	Among my top 3 pandemic activities				Bachelor Degree	<$100K	Maybe	0	0	0	Few times/week or more	Few times/month	1			About the same	0	About the same
yes	yes	5	About the same	About the same	5	Transit	I expect to work only from home and not commute	Question not displayed to respondent	Question not displayed to respondent	Question not displayed to respondent	Question not displayed to respondent	.43616655	A few times/week	A few times/month	A few times/week	A few times/week	A few times/month	A few times/week	Among my top 3 pandemic activities	Not particularly	Not particularly	Among my top 3 pandemic activities	Choose not to	More than once/week	Started Freq WFH	Bachelor Degree	<$100K	Maybe	0	0	0	Few times/week or more	Few times/week or more	0		About the same		0	About the same	0			Never	Never
yes	yes	5	About the same	About the same	3	Transit	Transit	Question not displayed to respondent	Question not displayed to respondent	Question not displayed to respondent	Question not displayed to respondent	1.2455822	A few times/month	A few times/month	A few times/month	A few times/month	A few times/month	Every day	Not particularly	Not particularly	Not particularly	Not particularly	More than once/week	More than once/week	Always Freq WFH	Bachelor Degree	<$100K	No	1	0	1	Few times/month	Few times/month	0		About the same	About the same	1	More, other reason	3			Never	Never
yes	yes	5	About the same	About the same	5	Transit	Private vehicle	Question not displayed to respondent	Question not displayed to respondent	Question not displayed to respondent	Question not displayed to respondent	.29891896	A few times/month	A few times/year	A few times/week	A few times/month	A few times/month	Every day	Among my top 3 pandemic activities	Among my top 3 pandemic activities	Among my top 3 pandemic activities	Among my top 3 pandemic activities	Unable	Unable	Never Freq WFH	Bachelor Degree	<$100K	Yes	1	0	1	Few times/week or more	Few times/week or more	0			More, pandemic-related	0	More, new realization	5	0		Never	Always
no	no		Question not displayed to respondent	Much less than before		Question not displayed to respondent	Question not displayed to respondent	Question not displayed to respondent	Question not displayed to respondent	Question not displayed to respondent	Question not displayed to respondent	10.426403	A few times/week	A few times/year	A few times/week	A few times/month	A few times/month	A few times/week	Not particularly	Not particularly	Not particularly	Not particularly				No Bachelor Degree	<$100K	Maybe	1	0	1	Few times/week or more	Few times/week or more	0			More, pandemic-related	0	About the same
no	no		Question not displayed to respondent	Somewhat more than before		Question not displayed to respondent	Question not displayed to respondent	Question not displayed to respondent	Question not displayed to respondent	Question not displayed to respondent	Question not displayed to respondent	.90115887	A few times/month	A few times/month	A few times/week	A few times/month	A few times/week	A few times/week	Among my top 3 pandemic activities	Not particularly	Among my top 3 pandemic activities	Among my top 3 pandemic activities				No Bachelor Degree	<$100K	Maybe	1	0	1	Few times/week or more	Few times/week or more	0				0	About the same
yes	yes		About the same	About the same	5	Transit	Private vehicle	Question not displayed to respondent	Question not displayed to respondent	Question not displayed to respondent	Question not displayed to respondent	.67798901	A few times/month	A few times/year	A few times/month	A few times/year	A few times/year	A few times/month	Not particularly	Not particularly	Not particularly	Not particularly	Unable	Unable	Never Freq WFH	No Bachelor Degree	<$100K	Maybe	0	0	0	Few times/month	Few times/month	0			About the same	0	About the same	5	0	10	Never	Always
yes	yes		Decreased somewhat	About the same	5	Transit	Transit	Question not displayed to respondent	Question not displayed to respondent	Question not displayed to respondent	Question not displayed to respondent	.58090693	A few times/week	A few times/month	A few times/month	A few times/month	A few times/month	A few times/year	Not particularly	Not particularly	Not particularly	Not particularly	Unable	Unable	Never Freq WFH	No Bachelor Degree	<$100K	No	1	0	0	Few times/month	Few times/month	0			Less, other reason	0	About the same	5			Never	Never
no	no		Question not displayed to respondent	About the same		Question not displayed to respondent	Question not displayed to respondent	Question not displayed to respondent	Question not displayed to respondent	Question not displayed to respondent	Question not displayed to respondent	2.4922457	A few times/month	A few times/year	A few times/week	A few times/year	A few times/year	Every day	Not particularly	Not particularly	Among my top 3 pandemic activities	Not particularly				No Bachelor Degree	<$100K	Maybe	0	0	0	Few times/week or more	Few times/week or more	0			About the same	1	About the same
yes	yes	7	Decreased significantly	About the same	0	Question not displayed to respondent	I expect to work only from home and not commute	Question not displayed to respondent	Question not displayed to respondent	Question not displayed to respondent	Question not displayed to respondent	1.4965459	A few times/month	A few times/week	Never	A few times/year	Never	A few times/week	Among my top 3 pandemic activities	Not particularly	Not particularly	Among my top 3 pandemic activities	More than once/week	More than once/week	Always Freq WFH	Bachelor Degree	<$100K	Yes	1	0	0	Few times/month	Few times/year or less	1			Less, pandemic-related	0	About the same	0				Never
yes	yes	5	About the same	About the same	5	Private vehicle	Private vehicle	Question not displayed to respondent	Question not displayed to respondent	Question not displayed to respondent	Question not displayed to respondent	1.8642926	A few times/week	A few times/month	A few times/month	A few times/month	A few times/month	A few times/week	Among my top 3 pandemic activities	Not particularly	Not particularly	Among my top 3 pandemic activities	Unable	A few times/month	Never Freq WFH	Bachelor Degree	>$100K	Maybe	0	0	1	Few times/week or more	Few times/month	1		About the same	About the same	0	About the same	4	150	120	Always	Most days
no	yes		Question not displayed to respondent	Somewhat more than before		Question not displayed to respondent	I expect to work only from home and not commute	Question not displayed to respondent	Question not displayed to respondent	Question not displayed to respondent	Question not displayed to respondent	1.3697762	A few times/year	A few times/year	A few times/month	Never	Never	A few times/week	Not particularly	Not particularly	Among my top 3 pandemic activities	Not particularly		More than once/week		No Bachelor Degree	<$100K	Maybe	0	1	0	Few times/week or more	Few times/month	1				0	More, new realization	0				Never
no	no		Question not displayed to respondent	Somewhat more than before		Question not displayed to respondent	Question not displayed to respondent	Question not displayed to respondent	Question not displayed to respondent	Question not displayed to respondent	Question not displayed to respondent	4.26613	A few times/month	A few times/month	A few times/month	A few times/month	A few times/month	Every day	Not particularly	Not particularly	Not particularly	Not particularly				No Bachelor Degree	<$100K	No	1	0	0	Few times/week or more	Few times/month	1				0	About the same
no	no		Question not displayed to respondent	About the same		Question not displayed to respondent	Question not displayed to respondent	Question not displayed to respondent	Question not displayed to respondent	Question not displayed to respondent	Question not displayed to respondent	1.6589245	A few times/year	Every day	Never	Never	Every day	A few times/year	Among my top 3 pandemic activities	Not particularly	Not particularly	Among my top 3 pandemic activities				No Bachelor Degree	<$100K	Maybe	1	0	1	Few times/year or less	Few times/year or less	1				0	About the same
yes	yes	5	About the same	About the same	5	Private vehicle	Private vehicle	Question not displayed to respondent	Question not displayed to respondent	Question not displayed to respondent	Question not displayed to respondent	1.5879841	A few times/month	A few times/month	A few times/week	A few times/month	A few times/month	Every day	Among my top 3 pandemic activities	Not particularly	Not particularly	Among my top 3 pandemic activities	Choose not to	More than once/week	Started Freq WFH	No Bachelor Degree	<$100K	Yes	1	0	1	Few times/week or more	Few times/week or more	0			About the same	0	About the same	2.5	175	87.5	Always	Some days
yes	yes		Decreased somewhat	Somewhat more than before	5	Transit	Transit	Question not displayed to respondent	Question not displayed to respondent	Question not displayed to respondent	Question not displayed to respondent	2.9083266	A few times/month	A few times/month	A few times/week	A few times/month	A few times/month	Every day	Not particularly	Not particularly	Among my top 3 pandemic activities	Not particularly	Unable	Unable	Never Freq WFH	No Bachelor Degree	<$100K	Maybe	1	0	1	Few times/week or more	Few times/week or more	0		Less, other reason	Less, pandemic-related	1	About the same	5			Never	Never
yes	yes	4	Decreased somewhat	Much less than before		Question not displayed to respondent	Private vehicle	Not selected	Not selected	Not selected	Not selected	.61759311	A few times/week	A few times/week	A few times/month	Never	Every day	A few times/week	Not particularly	Not particularly	Not particularly	Not particularly	Unable	More than once/week	Started Freq WFH	No Bachelor Degree	<$100K	No	1	0	1	Few times/week or more	Few times/month	1		Less, other reason	More, other reason	0	About the same	0	0	0		Some days
no	no		Question not displayed to respondent	Somewhat more than before		Question not displayed to respondent	Question not displayed to respondent	Question not displayed to respondent	Question not displayed to respondent	Question not displayed to respondent	Question not displayed to respondent	.64333946	A few times/month	A few times/month	A few times/week	A few times/month	A few times/month	A few times/month	Not particularly	Not particularly	Not particularly	Not particularly				Bachelor Degree	<$100K	Maybe	0	0	0	Few times/week or more	Few times/week or more	0			More, pandemic-related	0	About the same
yes	yes	3	Increased significantly	About the same	5	Transit	Private vehicle	Question not displayed to respondent	Question not displayed to respondent	Question not displayed to respondent	Question not displayed to respondent	.98210895	A few times/week	A few times/month	A few times/month	A few times/week	A few times/month	Every day	Among my top 3 pandemic activities	Not particularly	Among my top 3 pandemic activities	Among my top 3 pandemic activities	A few times/month	More than once/week	Started Freq WFH	Bachelor Degree	>$100K	Maybe	0	0	0	Few times/year or less	Few times/month	0		Less, new realization	Less, pandemic-related	0	About the same	3	0		Never	Some days
no	no		Question not displayed to respondent	Somewhat more than before		Question not displayed to respondent	Question not displayed to respondent	Question not displayed to respondent	Question not displayed to respondent	Question not displayed to respondent	Question not displayed to respondent	3.5818017	A few times/month	A few times/month	A few times/month	A few times/month	A few times/month	Every day	Not particularly	Not particularly	Not particularly	Not particularly				Bachelor Degree	>$100K	No	0	0	0	Few times/month	Few times/month	0			About the same	1	More, other reason
yes	yes	2	Increased significantly	Much more than before	5	Private vehicle	Question not displayed to respondent	Question not displayed to respondent	Question not displayed to respondent	Question not displayed to respondent	Question not displayed to respondent	1.0138935	A few times/week	A few times/week	A few times/week	A few times/week	A few times/week	Every day	Not particularly	Not particularly	Not particularly	Not particularly	Choose not to	Choose not to	Never Freq WFH	Bachelor Degree	>$100K	No	0	0	1	Few times/week or more	Few times/week or more	0		About the same	More, pandemic-related	1	Less	5	100	0	Always
no	yes		Question not displayed to respondent	About the same		Question not displayed to respondent	Private vehicle	Not selected	Not selected	Not selected	Moved to a more comfortable home	.85539728	A few times/week	A few times/month	A few times/month	A few times/week	A few times/month	A few times/week	Among my top 3 pandemic activities	Not particularly	Not particularly	Among my top 3 pandemic activities		Unable		Bachelor Degree	>$100K	Yes	0	0	1	Few times/week or more	Few times/month	1	Dense urban center		About the same	0	About the same		0			Always
yes	yes	5	Decreased somewhat	Somewhat more than before	5	Transit	Transit	Question not displayed to respondent	Question not displayed to respondent	Question not displayed to respondent	Question not displayed to respondent	.5511623	A few times/month	A few times/year	A few times/month	A few times/month	A few times/year	Never	Not particularly	Not particularly	Among my top 3 pandemic activities	Not particularly	Unable	Unable	Never Freq WFH	Bachelor Degree	<$100K	Yes	0	0	0	Few times/month	Few times/month	0			Less, new realization	0	About the same	5			Never	Never
yes	yes	0	Decreased somewhat	About the same	5	Private vehicle	Private vehicle	Question not displayed to respondent	Question not displayed to respondent	Question not displayed to respondent	Question not displayed to respondent	2.4187379	A few times/week	A few times/month	A few times/week	A few times/month	A few times/month	A few times/year	Not particularly	Not particularly	Not particularly	Not particularly	Choose not to	Unable	Never Freq WFH	No Bachelor Degree	>$100K	No	0	0	0	Few times/week or more	Few times/week or more	0			About the same	0	About the same	5	70	70	Always	Always
no	no		Question not displayed to respondent	Seen but unanswered		Question not displayed to respondent	Question not displayed to respondent	Question not displayed to respondent	Question not displayed to respondent	Question not displayed to respondent	Question not displayed to respondent	.67798901	A few times/month	A few times/year	A few times/week	A few times/month	A few times/year	Never	Not particularly	Not particularly	Not particularly	Not particularly				No Bachelor Degree	<$100K	No	0	0	0	Few times/week or more	Few times/week or more	0			Less, other reason	0
no	no		Question not displayed to respondent	Much more than before		Question not displayed to respondent	Question not displayed to respondent	Question not displayed to respondent	Question not displayed to respondent	Question not displayed to respondent	Question not displayed to respondent	.56927019	A few times/month	A few times/year	A few times/month	A few times/month	A few times/month	A few times/week	Not particularly	Among my top 3 pandemic activities	Not particularly	Among my top 3 pandemic activities				Bachelor Degree	<$100K	Maybe	0	0	0	Few times/year or less	Few times/month	0			More, other reason	0	About the same
yes	yes	0	Decreased somewhat	About the same	5	Private vehicle	Private vehicle	Question not displayed to respondent	Question not displayed to respondent	Question not displayed to respondent	Question not displayed to respondent	1.5728583	A few times/month	A few times/month	A few times/week	A few times/month	A few times/month	Never	Not particularly	Not particularly	Not particularly	Not particularly	Unable	A few times/month	Never Freq WFH	Bachelor Degree	>$100K	No	0	0	0	Few times/week or more	Few times/week or more	0		About the same	About the same	0	About the same	4	5	100	Always	Most days
yes	no		Question not displayed to respondent	About the same	5	Private vehicle	Question not displayed to respondent	Question not displayed to respondent	Question not displayed to respondent	Question not displayed to respondent	Question not displayed to respondent	1.5140613	A few times/week	Never	Every day	A few times/week	Never	A few times/year	Not particularly	Not particularly	Not particularly	Not particularly	Unable	Unable	Never Freq WFH	No Bachelor Degree	<$100K	No	0	0	0	Few times/week or more	Few times/week or more	0				0	About the same	5	35	0	Always
no	no		Question not displayed to respondent	About the same		Question not displayed to respondent	Question not displayed to respondent	Question not displayed to respondent	Question not displayed to respondent	Question not displayed to respondent	Question not displayed to respondent	.38368389	A few times/month	A few times/year	A few times/week	A few times/month	A few times/month	Every day	Not particularly	Not particularly	Not particularly	Not particularly				No Bachelor Degree	<$100K	No	0	0	0	Few times/week or more	Few times/week or more	0			About the same	0	About the same
no	no		Question not displayed to respondent	Much less than before		Question not displayed to respondent	Question not displayed to respondent	Question not displayed to respondent	Question not displayed to respondent	Question not displayed to respondent	Question not displayed to respondent	1.5943668	Never	A few times/year	A few times/month	Never	Never	A few times/week	Not particularly	Among my top 3 pandemic activities	Not particularly	Among my top 3 pandemic activities				No Bachelor Degree	<$100K	Maybe	1	0	1	Few times/month	Few times/month	0				0	About the same
yes	yes	2	About the same	About the same	4	Private vehicle	Private vehicle	Question not displayed to respondent	Question not displayed to respondent	Question not displayed to respondent	Question not displayed to respondent	4.2237697	A few times/week	A few times/week	A few times/week	A few times/week	A few times/week	A few times/year	Not particularly	Not particularly	Not particularly	Not particularly	More than once/week	More than once/week	Always Freq WFH	Bachelor Degree	>$100K	No	1	0	1	Few times/week or more	Few times/week or more	0			About the same	0	About the same	4	33.333332	33.333332	Some days	Some days
yes	yes	5	Increased somewhat	About the same	5	Transit	Transit	Question not displayed to respondent	Question not displayed to respondent	Question not displayed to respondent	Question not displayed to respondent	4.2237697	A few times/month	Every day	A few times/month	A few times/month	Every day	Every day	Among my top 3 pandemic activities	Among my top 3 pandemic activities	Not particularly	Among my top 3 pandemic activities	Choose not to	More than once/week	Started Freq WFH	Bachelor Degree	>$100K	Yes	1	0	1	Few times/month	Few times/month	0		Less, new realization	About the same	1	Less	2.5			Never	Never
yes	yes	5	Decreased somewhat	Somewhat more than before	5	Walk	I expect to work only from home and not commute	Question not displayed to respondent	Question not displayed to respondent	Question not displayed to respondent	Question not displayed to respondent	2.7818177	A few times/week	A few times/week	A few times/month	A few times/week	A few times/month	Every day	Among my top 3 pandemic activities	Not particularly	Not particularly	Among my top 3 pandemic activities	More than once/week	More than once/week	Always Freq WFH	Bachelor Degree	>$100K	Maybe	1	0	1	Few times/month	Few times/month	0		Less, new realization	More, pandemic-related	0	More, new realization	0			Never	Never
yes	yes	6	Increased significantly	Much more than before	6	Private vehicle	Private vehicle	Not selected	Not selected	Not selected	Moved to a more comfortable home	1.539444	A few times/week	A few times/month	A few times/month	A few times/month	A few times/month	Every day	Among my top 3 pandemic activities	Not particularly	Not particularly	Among my top 3 pandemic activities	Choose not to	Unable	Never Freq WFH	Bachelor Degree	>$100K	Yes	1	0	1	Few times/week or more	Few times/month	1	Lower-density neighborhood			0	More, new realization	6	270	240	Always	Always
yes	yes	6	Increased somewhat	About the same	6	Private vehicle	Private vehicle	Question not displayed to respondent	Question not displayed to respondent	Question not displayed to respondent	Question not displayed to respondent	1.539444	A few times/week	A few times/week	A few times/month	A few times/week	A few times/week	A few times/week	Not particularly	Not particularly	Not particularly	Not particularly	Unable	Unable	Never Freq WFH	Bachelor Degree	>$100K	Maybe	1	0	1	Few times/week or more	Few times/month	1		About the same	More, other reason	0	Less	6	48	48	Always	Always
yes	yes		Increased significantly	Much more than before	5	Transit	Transit	Question not displayed to respondent	Question not displayed to respondent	Question not displayed to respondent	Question not displayed to respondent	3.0588109	A few times/month	A few times/month	A few times/month	A few times/month	A few times/week	Every day	Not particularly	Among my top 3 pandemic activities	Not particularly	Among my top 3 pandemic activities	Unable	Unable	Never Freq WFH	No Bachelor Degree	<$100K	Yes	0	0	1	Few times/week or more	Few times/month	1				0	About the same	5			Never	Never
yes	no		Question not displayed to respondent	Somewhat more than before	5	Walk	Question not displayed to respondent	Question not displayed to respondent	Question not displayed to respondent	Question not displayed to respondent	Question not displayed to respondent	.99558806	A few times/year	A few times/year	A few times/month	A few times/year	A few times/year	A few times/week	Not particularly	Not particularly	Among my top 3 pandemic activities	Not particularly	Unable	Unable	Never Freq WFH	Bachelor Degree	>$100K	Maybe	0	0	0	Few times/month	Few times/month	0			About the same	0	About the same	5			Never
no	no		Question not displayed to respondent	About the same		Question not displayed to respondent	Question not displayed to respondent	Question not displayed to respondent	Question not displayed to respondent	Question not displayed to respondent	Question not displayed to respondent	1.4938742	A few times/year	A few times/year	A few times/week	A few times/year	Never	A few times/month	Not particularly	Not particularly	Not particularly	Not particularly				No Bachelor Degree	<$100K	No	0	0	0	Few times/week or more	Few times/week or more	0				0	About the same
yes	yes	3	Increased somewhat	Much more than before		Question not displayed to respondent	Private vehicle	Question not displayed to respondent	Question not displayed to respondent	Question not displayed to respondent	Question not displayed to respondent	1.0405804	A few times/month	A few times/year	A few times/month	A few times/year	A few times/year	Every day	Among my top 3 pandemic activities	Not particularly	Among my top 3 pandemic activities	Among my top 3 pandemic activities	A few times/month	A few times/month	Never Freq WFH	No Bachelor Degree	<$100K	Yes	0	0	0	Few times/month	Few times/month	0			Less, pandemic-related	0	More, new realization		0			Most days
yes	yes	3	Increased significantly	About the same	2	Private vehicle	Private vehicle	Not selected	Not selected	I do not need to commute	Not selected	4.2954402	A few times/week	Every day	A few times/week	A few times/week	Every day	A few times/month	Not particularly	Among my top 3 pandemic activities	Among my top 3 pandemic activities	Among my top 3 pandemic activities	Unable	Unable	Never Freq WFH	No Bachelor Degree	<$100K	Maybe	1	0	1	Few times/week or more	Few times/week or more	0	Dense urban center	More, other reason	More, pandemic-related	1	More, new realization	2	25	25	Always	Always
yes	yes	5	About the same	About the same	5	Private vehicle	Private vehicle	Question not displayed to respondent	Question not displayed to respondent	Question not displayed to respondent	Question not displayed to respondent	.83717328	A few times/month	A few times/week	A few times/year	A few times/month	A few times/week	A few times/year	Among my top 3 pandemic activities	Among my top 3 pandemic activities	Not particularly	Among my top 3 pandemic activities	A few times/month	More than once/week	Started Freq WFH	Bachelor Degree	>$100K	Yes	1	0	1	Few times/year or less	Few times/year or less	0		Less, new realization	Less, pandemic-related	0	About the same	0	110	0	Most days	Some days
yes	yes	5	About the same	Somewhat less than before	5	Private vehicle	Private vehicle	Question not displayed to respondent	Question not displayed to respondent	Question not displayed to respondent	Question not displayed to respondent	2.8153176	A few times/month	Never	A few times/week	A few times/week	Never	A few times/month	Not particularly	Not particularly	Among my top 3 pandemic activities	Not particularly	Choose not to	A few times/month	Never Freq WFH	No Bachelor Degree	>$100K	Maybe	0	0	0	Few times/week or more	Few times/week or more	0		About the same	Less, other reason	0	About the same	4	25	20	Always	Most days
no	no		Question not displayed to respondent	About the same		Question not displayed to respondent	Question not displayed to respondent	Question not displayed to respondent	Question not displayed to respondent	Question not displayed to respondent	Question not displayed to respondent	.42829177	A few times/month	Never	A few times/month	A few times/year	Never	Never	Not particularly	Among my top 3 pandemic activities	Not particularly	Among my top 3 pandemic activities				Bachelor Degree	<$100K	Maybe	0	0	0	Few times/month	Few times/month	0				0	About the same
yes	yes	4	About the same	About the same	3	Private vehicle	Private vehicle	Question not displayed to respondent	Question not displayed to respondent	Question not displayed to respondent	Question not displayed to respondent	4.4007835	A few times/month	A few times/month	A few times/week	A few times/month	A few times/year	Never	Among my top 3 pandemic activities	Not particularly	Among my top 3 pandemic activities	Among my top 3 pandemic activities	Unable	Unable	Never Freq WFH	No Bachelor Degree	>$100K	Maybe	0	0	0	Few times/month	Few times/week or more	0			About the same	0	About the same	3	30	30	Always	Always
yes	yes		Increased significantly	About the same	4	Private vehicle	Private vehicle	Question not displayed to respondent	Question not displayed to respondent	Question not displayed to respondent	Question not displayed to respondent	.85539728	A few times/month	A few times/year	A few times/week	A few times/month	A few times/month	A few times/week	Not particularly	Not particularly	Not particularly	Not particularly	Unable	Unable	Never Freq WFH	Bachelor Degree	>$100K	No	0	0	0	Few times/week or more	Few times/week or more	0		About the same	More, pandemic-related	1	More, new realization	4	40	40	Always	Always
yes	yes	5	In some ways it has increased and in other ways it has decreased	About the same	5	Private vehicle	Private vehicle	Question not displayed to respondent	Question not displayed to respondent	Question not displayed to respondent	Question not displayed to respondent	3.4820004	A few times/week	A few times/month	A few times/month	A few times/week	A few times/month	A few times/week	Not particularly	Not particularly	Not particularly	Not particularly	Unable	Unable	Never Freq WFH	No Bachelor Degree	>$100K	No	0	0	0	Few times/month	Few times/month	0		About the same	About the same	1	About the same	5	25	25	Always	Always
no	no		Question not displayed to respondent	About the same		Question not displayed to respondent	Question not displayed to respondent	Question not displayed to respondent	Question not displayed to respondent	Question not displayed to respondent	Question not displayed to respondent	10.540262	A few times/month	A few times/month	A few times/month	A few times/month	A few times/month	A few times/month	Not particularly	Among my top 3 pandemic activities	Among my top 3 pandemic activities	Among my top 3 pandemic activities				No Bachelor Degree	>$100K	Maybe	1	0	1	Few times/month	Few times/month	0			About the same	0	About the same
yes	yes	5	In some ways it has increased and in other ways it has decreased	About the same	2	Private vehicle	I expect to work only from home and not commute	Question not displayed to respondent	Question not displayed to respondent	Question not displayed to respondent	Question not displayed to respondent	.43616655	A few times/month	A few times/month	A few times/month	A few times/year	A few times/week	Every day	Among my top 3 pandemic activities	Not particularly	Among my top 3 pandemic activities	Among my top 3 pandemic activities	More than once/week	More than once/week	Always Freq WFH	Bachelor Degree	<$100K	Maybe	1	0	1	Few times/week or more	Few times/month	1				0	About the same	0	36	0	Some days	Never
yes	yes		About the same	About the same	3	Private vehicle	Private vehicle	Question not displayed to respondent	Question not displayed to respondent	Question not displayed to respondent	Question not displayed to respondent	7.9299908	A few times/month	A few times/month	A few times/month	A few times/year	A few times/month	A few times/year	Not particularly	Not particularly	Not particularly	Not particularly	Unable	Unable	Never Freq WFH	No Bachelor Degree	>$100K	Yes	0	0	0	Few times/month	Few times/month	0			About the same	0	About the same	3	75	75	Always	Always
yes	yes		Increased somewhat	Much more than before	7	Other mode	Private vehicle	Question not displayed to respondent	Question not displayed to respondent	Question not displayed to respondent	Question not displayed to respondent	1.4103314	A few times/year	A few times/week	A few times/month	A few times/week	A few times/week	Every day	Not particularly	Not particularly	Among my top 3 pandemic activities	Not particularly	Unable	Unable	Never Freq WFH	No Bachelor Degree	<$100K	Yes	0	0	1	Few times/year or less	Few times/month	0			More, pandemic-related	1	About the same	7	0	210	Never	Always
yes	yes	5	About the same	About the same	3	Transit	Transit	Question not displayed to respondent	Question not displayed to respondent	Question not displayed to respondent	Question not displayed to respondent	1.9898381	A few times/week	A few times/month	A few times/week	A few times/week	A few times/month	Every day	Not particularly	Among my top 3 pandemic activities	Not particularly	Among my top 3 pandemic activities	More than once/week	More than once/week	Always Freq WFH	Bachelor Degree	>$100K	Maybe	1	0	1	Few times/week or more	Few times/week or more	0		More, other reason	About the same	0	More, new realization	3			Never	Never
yes	yes	3	About the same	About the same	5	Private vehicle	Private vehicle	Question not displayed to respondent	Question not displayed to respondent	Question not displayed to respondent	Question not displayed to respondent	1.8898792	A few times/week	A few times/week	A few times/week	A few times/week	A few times/week	A few times/week	Not particularly	Not particularly	Not particularly	Not particularly	More than once/week	A few times/month	Stopped Freq WFH	Bachelor Degree	>$100K	Yes	1	0	1	Few times/week or more	Few times/week or more	0		Less, new realization	Less, new realization	1	About the same	7	250	350	Some days	Most days
yes	yes	3	Decreased somewhat	About the same	4	Private vehicle	Private vehicle	Question not displayed to respondent	Question not displayed to respondent	Question not displayed to respondent	Question not displayed to respondent	.89866346	A few times/month	Never	A few times/month	A few times/month	A few times/year	A few times/month	Among my top 3 pandemic activities	Among my top 3 pandemic activities	Not particularly	Among my top 3 pandemic activities	Choose not to	A few times/month	Never Freq WFH	No Bachelor Degree	<$100K	Maybe	0	0	0	Few times/month	Few times/month	0			More, other reason	0	About the same	3	50	37.5	Always	Most days
yes	yes		About the same	About the same	5	Transit	Transit	Question not displayed to respondent	Question not displayed to respondent	Question not displayed to respondent	Question not displayed to respondent	2.2932808	A few times/month	A few times/month	A few times/month	A few times/month	A few times/month	A few times/week	Among my top 3 pandemic activities	Not particularly	Not particularly	Among my top 3 pandemic activities	Unable	Unable	Never Freq WFH	No Bachelor Degree	>$100K	Yes	0	1	1	Few times/week or more	Few times/month	1			About the same	0	Less	5			Never	Never
no	no		Question not displayed to respondent	Somewhat more than before		Question not displayed to respondent	Question not displayed to respondent	Question not displayed to respondent	Question not displayed to respondent	Question not displayed to respondent	Question not displayed to respondent	.7283296	A few times/month	A few times/month	A few times/month	A few times/month	A few times/month	Every day	Not particularly	Not particularly	Not particularly	Not particularly				No Bachelor Degree	<$100K	Yes	0	0	0	Few times/month	Few times/month	0			About the same	0	About the same
no	no		Question not displayed to respondent	Much more than before		Question not displayed to respondent	Question not displayed to respondent	Question not displayed to respondent	Question not displayed to respondent	Question not displayed to respondent	Question not displayed to respondent	.67474997	A few times/month	A few times/month	A few times/week	A few times/month	A few times/month	Every day	Not particularly	Among my top 3 pandemic activities	Not particularly	Among my top 3 pandemic activities				Bachelor Degree	<$100K	Yes	0	0	0	Few times/year or less	Few times/week or more	0			About the same	0	More, new realization
yes	yes	5	About the same	About the same	5	Private vehicle	Private vehicle	Question not displayed to respondent	Question not displayed to respondent	Question not displayed to respondent	Question not displayed to respondent	1.8898792	A few times/week	A few times/year	A few times/week	A few times/week	A few times/year	Never	Not particularly	Not particularly	Not particularly	Not particularly	Unable	Choose not to	Never Freq WFH	Bachelor Degree	>$100K	Maybe	1	0	1	Few times/week or more	Few times/week or more	0		About the same	More, pandemic-related	0	About the same	5	10	10	Always	Always
yes	yes	2	Increased somewhat	Much less than before	5	Private vehicle	Private vehicle	Question not displayed to respondent	Question not displayed to respondent	Question not displayed to respondent	Question not displayed to respondent	3.5154636	A few times/week	A few times/month	A few times/month	A few times/month	A few times/month	A few times/month	Among my top 3 pandemic activities	Not particularly	Not particularly	Among my top 3 pandemic activities	Unable	A few times/month	Never Freq WFH	Bachelor Degree	>$100K	Maybe	1	0	1	Few times/month	Few times/month	0		About the same	About the same	0	About the same	4	250	200	Always	Most days
yes	yes	4	Increased somewhat	About the same	5	Transit	Private vehicle	Question not displayed to respondent	Question not displayed to respondent	Question not displayed to respondent	Question not displayed to respondent	1.8898792	A few times/week	A few times/week	A few times/month	A few times/week	A few times/week	A few times/month	Among my top 3 pandemic activities	Not particularly	Not particularly	Among my top 3 pandemic activities	More than once/week	More than once/week	Always Freq WFH	Bachelor Degree	>$100K	Yes	1	0	1	Few times/week or more	Few times/month	1		About the same	About the same	1	More, new realization	5	0	50	Never	Some days
no	no		Question not displayed to respondent	Somewhat more than before		Question not displayed to respondent	Question not displayed to respondent	Question not displayed to respondent	Question not displayed to respondent	Question not displayed to respondent	Question not displayed to respondent	1.1400713	A few times/month	A few times/year	A few times/year	A few times/year	A few times/month	A few times/week	Not particularly	Among my top 3 pandemic activities	Not particularly	Among my top 3 pandemic activities				No Bachelor Degree	<$100K	Yes	0	0	0	Few times/month	Few times/year or less	1			Less, pandemic-related	0	About the same
no	no		Question not displayed to respondent	About the same		Question not displayed to respondent	Question not displayed to respondent	Not selected	Not selected	Not selected	Moved to a more comfortable home	1.6350772	A few times/month	A few times/week	A few times/week	A few times/month	A few times/week	A few times/week	Among my top 3 pandemic activities	Not particularly	Among my top 3 pandemic activities	Among my top 3 pandemic activities				No Bachelor Degree	<$100K	Maybe	1	0	1	Few times/week or more	Few times/week or more	0	Dense urban center		About the same	0	About the same
no	no		Question not displayed to respondent	About the same		Question not displayed to respondent	Question not displayed to respondent	Question not displayed to respondent	Question not displayed to respondent	Question not displayed to respondent	Question not displayed to respondent	.99558806	A few times/week	A few times/month	A few times/week	A few times/month	A few times/month	A few times/month	Not particularly	Not particularly	Among my top 3 pandemic activities	Not particularly				Bachelor Degree	>$100K	Maybe	0	0	0	Few times/week or more	Few times/week or more	0			Less, other reason	0	More, other reason
yes	yes	7	About the same	About the same	5	Transit	Transit	Question not displayed to respondent	Question not displayed to respondent	Question not displayed to respondent	Question not displayed to respondent	.85600793	A few times/year	A few times/month	A few times/year	A few times/year	A few times/month	Every day	Among my top 3 pandemic activities	Among my top 3 pandemic activities	Not particularly	Among my top 3 pandemic activities	Unable	Unable	Never Freq WFH	Bachelor Degree	<$100K	Yes	0	0	1	Few times/week or more	Few times/year or less	1				0	About the same	5			Never	Never
yes	yes		About the same	Somewhat more than before	5	Private vehicle	Private vehicle	Question not displayed to respondent	Question not displayed to respondent	Question not displayed to respondent	Question not displayed to respondent	1.4486861	A few times/month	Never	A few times/month	A few times/month	Never	A few times/week	Not particularly	Not particularly	Among my top 3 pandemic activities	Not particularly	Unable	Unable	Never Freq WFH	Bachelor Degree	>$100K	Maybe	0	0	0	Few times/month	Few times/month	0				0	About the same	5	50	50	Always	Always
no	no		Question not displayed to respondent	Much more than before		Question not displayed to respondent	Question not displayed to respondent	Not selected	Not selected	Not selected	Not selected	1.456372	A few times/month	A few times/month	A few times/month	A few times/month	A few times/month	A few times/week	Not particularly	Not particularly	Not particularly	Not particularly				No Bachelor Degree	<$100K	Yes	1	0	0	Few times/month	Few times/month	0	Lower-density neighborhood			0	About the same
no	no		Question not displayed to respondent	Much more than before		Question not displayed to respondent	Question not displayed to respondent	Question not displayed to respondent	Question not displayed to respondent	Question not displayed to respondent	Question not displayed to respondent	1.0957049	A few times/year	A few times/year	A few times/month	Never	A few times/year	A few times/week	Not particularly	Not particularly	Among my top 3 pandemic activities	Not particularly				No Bachelor Degree	<$100K	Yes	0	0	0	Few times/month	Few times/month	0			Less, new realization	0	More, other reason
yes	yes	4	In some ways it has increased and in other ways it has decreased	Much more than before	5	Private vehicle	Transit	Question not displayed to respondent	Question not displayed to respondent	Question not displayed to respondent	Question not displayed to respondent	1.028479	A few times/week	A few times/year	A few times/month	A few times/year	A few times/month	Every day	Among my top 3 pandemic activities	Among my top 3 pandemic activities	Not particularly	Among my top 3 pandemic activities	Unable	A few times/month	Never Freq WFH	Bachelor Degree	<$100K	Maybe	0	0	0	Few times/month	Few times/month	0			About the same	0	About the same	4	50	0	Always	Never
yes	yes	7	In some ways it has increased and in other ways it has decreased	About the same	5	Transit	Transit	Question not displayed to respondent	Question not displayed to respondent	Question not displayed to respondent	Question not displayed to respondent	.45512357	A few times/month	A few times/month	A few times/month	A few times/month	A few times/month	A few times/month	Among my top 3 pandemic activities	Not particularly	Not particularly	Among my top 3 pandemic activities	Unable	A few times/month	Never Freq WFH	Bachelor Degree	<$100K	Maybe	0	0	0	Few times/month	Few times/month	0			Less, pandemic-related	0	About the same	4			Never	Never
no	no		Question not displayed to respondent	Much more than before		Question not displayed to respondent	Question not displayed to respondent	Question not displayed to respondent	Question not displayed to respondent	Question not displayed to respondent	Question not displayed to respondent	3.1495228	A few times/week	A few times/week	Every day	Never	A few times/month	Every day	Not particularly	Not particularly	Among my top 3 pandemic activities	Not particularly				No Bachelor Degree	<$100K	Yes	0	0	0	Few times/week or more	Few times/week or more	0				0	About the same
yes	no		Question not displayed to respondent	About the same		Question not displayed to respondent	Question not displayed to respondent	Not selected	Not selected	Not selected	Moved to a more comfortable home	1.7636909	A few times/week	A few times/month	A few times/month	A few times/month	A few times/month	A few times/week	Not particularly	Not particularly	Not particularly	Not particularly	Unable	Unable	Never Freq WFH	No Bachelor Degree	<$100K	Maybe	0	0	0	Few times/month	Few times/month	0	Dense urban center		More, pandemic-related	0	About the same
no	no		Question not displayed to respondent	About the same		Question not displayed to respondent	Question not displayed to respondent	Question not displayed to respondent	Question not displayed to respondent	Question not displayed to respondent	Question not displayed to respondent	4.6693702	A few times/month	A few times/month	A few times/month	Never	A few times/month	A few times/month	Not particularly	Among my top 3 pandemic activities	Not particularly	Among my top 3 pandemic activities				No Bachelor Degree	<$100K	Maybe	0	0	0	Few times/month	Few times/month	0				0	About the same
yes	yes	4	Increased significantly	About the same	5	Transit	Transit	Question not displayed to respondent	Question not displayed to respondent	Question not displayed to respondent	Question not displayed to respondent	.56927019	Every day	A few times/week	A few times/year	A few times/month	A few times/week	Every day	Not particularly	Not particularly	Not particularly	Not particularly	A few times/month	A few times/month	Never Freq WFH	Bachelor Degree	<$100K	Yes	1	0	1	Few times/month	Few times/year or less	1		More, other reason	More, pandemic-related	1	More, new realization	5			Never	Never
yes	yes	2	Increased somewhat	Much more than before	1	Personal bicycle/scooter	Transit	Question not displayed to respondent	Question not displayed to respondent	Question not displayed to respondent	Question not displayed to respondent	.84762836	A few times/week	Every day	Every day	Every day	A few times/week	Every day	Among my top 3 pandemic activities	Not particularly	Not particularly	Among my top 3 pandemic activities	Choose not to	A few times/month	Never Freq WFH	No Bachelor Degree	<$100K	Maybe	1	0	1	Few times/week or more	Few times/week or more	0		About the same	About the same	1	More, new realization	0			Never	Never
no	no		Question not displayed to respondent	Somewhat more than before		Question not displayed to respondent	Question not displayed to respondent	Question not displayed to respondent	Question not displayed to respondent	Question not displayed to respondent	Question not displayed to respondent	1.5943668	A few times/month	A few times/month	A few times/month	A few times/month	A few times/month	Every day	Not particularly	Not particularly	Among my top 3 pandemic activities	Not particularly				No Bachelor Degree	<$100K	Maybe	0	1	1	Few times/month	Few times/month	0				0	About the same
yes	yes	5	About the same	About the same	5	Private vehicle	Private vehicle	Question not displayed to respondent	Question not displayed to respondent	Question not displayed to respondent	Question not displayed to respondent	.46371192	A few times/week	A few times/week	A few times/month	A few times/week	A few times/week	A few times/week	Not particularly	Among my top 3 pandemic activities	Not particularly	Among my top 3 pandemic activities	A few times/month	Unable	Never Freq WFH	Bachelor Degree	<$100K	Maybe	1	0	1	Few times/week or more	Few times/month	1		Less, new realization	Less, new realization	0	More, other reason	6	100	120	Most days	Always
no	no		Question not displayed to respondent	About the same		Question not displayed to respondent	Question not displayed to respondent	Question not displayed to respondent	Question not displayed to respondent	Question not displayed to respondent	Question not displayed to respondent	1.4486861	A few times/month	A few times/month	A few times/month	A few times/month	A few times/month	Never	Not particularly	Not particularly	Not particularly	Not particularly				Bachelor Degree	>$100K	Maybe	0	0	0	Few times/year or less	Few times/month	0				0	About the same
yes	no		Question not displayed to respondent	Somewhat more than before	5	Transit	Question not displayed to respondent	Question not displayed to respondent	Question not displayed to respondent	Question not displayed to respondent	Question not displayed to respondent	1.5943668	A few times/month	A few times/month	A few times/month	A few times/month	A few times/month	Every day	Not particularly	Not particularly	Among my top 3 pandemic activities	Not particularly	Unable	Unable	Never Freq WFH	No Bachelor Degree	<$100K	Maybe	0	0	1	Few times/month	Few times/month	0				0	About the same	5			Never
yes	yes	7	Decreased somewhat	About the same	5	Transit	Transit	Question not displayed to respondent	Question not displayed to respondent	Question not displayed to respondent	Question not displayed to respondent	1.3242449	A few times/month	A few times/month	A few times/month	A few times/month	A few times/week	Every day	Not particularly	Among my top 3 pandemic activities	Among my top 3 pandemic activities	Among my top 3 pandemic activities	Unable	A few times/month	Never Freq WFH	Bachelor Degree	<$100K	Maybe	1	0	1	Few times/week or more	Few times/month	1				0	About the same	4			Never	Never
no	no		Question not displayed to respondent	About the same		Question not displayed to respondent	Question not displayed to respondent	Question not displayed to respondent	Question not displayed to respondent	Question not displayed to respondent	Question not displayed to respondent	1.2301543	A few times/month	Never	A few times/week	A few times/month	Never	A few times/week	Not particularly	Not particularly	Not particularly	Not particularly				No Bachelor Degree	<$100K	Maybe	0	0	0	Few times/week or more	Few times/week or more	0				0	About the same
no	yes	6	Question not displayed to respondent	About the same		Question not displayed to respondent	Question not displayed to respondent	Not selected	Not selected	Not selected	Moved to a more comfortable home	1.3205779	A few times/week	A few times/month	A few times/month	A few times/week	A few times/month	Every day	Among my top 3 pandemic activities	Among my top 3 pandemic activities	Not particularly	Among my top 3 pandemic activities		A few times/month		Bachelor Degree	<$100K	Yes	0	0	0	Few times/month	Few times/month	0	Dense urban center		About the same	0	More, new realization
yes	no		Question not displayed to respondent	About the same	0	Question not displayed to respondent	Question not displayed to respondent	Question not displayed to respondent	Question not displayed to respondent	Question not displayed to respondent	Question not displayed to respondent	.81097883	A few times/week	Never	A few times/week	A few times/week	A few times/month	A few times/week	Not particularly	Not particularly	Not particularly	Not particularly	More than once/week	More than once/week	Always Freq WFH	Bachelor Degree	>$100K	No	0	0	0	Few times/week or more	Few times/week or more	0			Less, pandemic-related	0	About the same	0
yes	yes	5	In some ways it has increased and in other ways it has decreased	About the same	5	Transit	Personal bicycle/scooter	Not selected	Not selected	Not selected	Moved to a more comfortable home	1.539444	A few times/month	A few times/month	A few times/month	A few times/year	A few times/month	Every day	Among my top 3 pandemic activities	Among my top 3 pandemic activities	Not particularly	Among my top 3 pandemic activities	Unable	More than once/week	Started Freq WFH	Bachelor Degree	>$100K	Yes	1	0	1	Few times/week or more	Few times/month	1	Dense urban center	Less, other reason	Less, pandemic-related	0	More, other reason	2.5			Never	Never
yes	yes		Increased somewhat	About the same		Question not displayed to respondent	Shared bicycle/scooter	Question not displayed to respondent	Question not displayed to respondent	Question not displayed to respondent	Question not displayed to respondent	1.9269166	A few times/week	A few times/week	A few times/month	A few times/week	A few times/month	A few times/month	Not particularly	Among my top 3 pandemic activities	Not particularly	Among my top 3 pandemic activities	Choose not to	Unable	Never Freq WFH	Bachelor Degree	<$100K	Maybe	1	0	1	Few times/week or more	Few times/month	1		More, other reason	About the same	1	More, new realization					Never
yes	yes	2	About the same	About the same	5	Transit	Transit	Question not displayed to respondent	Question not displayed to respondent	Question not displayed to respondent	Question not displayed to respondent	3.5220323	Never	Never	A few times/month	A few times/year	A few times/year	Every day	Among my top 3 pandemic activities	Not particularly	Among my top 3 pandemic activities	Among my top 3 pandemic activities	Choose not to	A few times/month	Never Freq WFH	No Bachelor Degree	<$100K	Yes	0	0	0	Few times/month	Few times/month	0		Less, new realization	Less, pandemic-related	1	About the same	4			Never	Never
yes	yes	5	Increased significantly	Much more than before	5	Transit	Transit	Question not displayed to respondent	Question not displayed to respondent	Question not displayed to respondent	Question not displayed to respondent	1.2711211	A few times/week	A few times/week	A few times/week	A few times/week	A few times/week	Every day	Among my top 3 pandemic activities	Among my top 3 pandemic activities	Not particularly	Among my top 3 pandemic activities	More than once/week	More than once/week	Always Freq WFH	Bachelor Degree	>$100K	Maybe	0	1	0	Few times/week or more	Few times/week or more	0			Less, other reason	0	About the same	5			Never	Never
yes	no		Question not displayed to respondent	About the same	4	Transit	Question not displayed to respondent	Question not displayed to respondent	Question not displayed to respondent	Question not displayed to respondent	Question not displayed to respondent	.45512357	A few times/month	A few times/week	A few times/week	A few times/month	A few times/month	Every day	Among my top 3 pandemic activities	Not particularly	Not particularly	Among my top 3 pandemic activities	A few times/month	More than once/week	Started Freq WFH	Bachelor Degree	<$100K	Maybe	0	0	0	Few times/week or more	Few times/week or more	0		More, other reason	About the same	0	About the same	2.5			Never
no	no		Question not displayed to respondent	About the same		Question not displayed to respondent	Question not displayed to respondent	Question not displayed to respondent	Question not displayed to respondent	Question not displayed to respondent	Question not displayed to respondent	3.5130117	Never	A few times/week	Never	Never	A few times/week	Never	Not particularly	Not particularly	Among my top 3 pandemic activities	Not particularly				No Bachelor Degree	<$100K	Yes	1	0	1	Few times/year or less	Few times/year or less	1				1	More, new realization
yes	no		Question not displayed to respondent	About the same	4	Transit	Question not displayed to respondent	Question not displayed to respondent	Question not displayed to respondent	Question not displayed to respondent	Question not displayed to respondent	.72636205	A few times/month	A few times/month	A few times/month	A few times/month	A few times/week	Every day	Not particularly	Among my top 3 pandemic activities	Not particularly	Among my top 3 pandemic activities	Unable	Unable	Never Freq WFH	No Bachelor Degree	<$100K	Yes	0	0	0	Few times/month	Few times/month	0			About the same	0	About the same	4			Never
yes	yes	4	Decreased somewhat	About the same	4	Transit	Question not displayed to respondent	Question not displayed to respondent	Question not displayed to respondent	Question not displayed to respondent	Question not displayed to respondent	1.0245059	A few times/week	A few times/month	A few times/week	A few times/week	A few times/month	Every day	Not particularly	Not particularly	Not particularly	Not particularly	A few times/month	A few times/month	Never Freq WFH	Bachelor Degree	<$100K	Yes	1	0	1	Few times/week or more	Few times/week or more	0		Less, new realization	More, pandemic-related	1	More, new realization	4			Never
yes	yes	7	Increased somewhat	Much more than before	7	Transit	Walk	Question not displayed to respondent	Question not displayed to respondent	Question not displayed to respondent	Question not displayed to respondent	1.5463034	Never	A few times/week	A few times/month	Never	A few times/week	Every day	Among my top 3 pandemic activities	Among my top 3 pandemic activities	Among my top 3 pandemic activities	Among my top 3 pandemic activities	Unable	A few times/month	Never Freq WFH	No Bachelor Degree	<$100K	Yes	1	0	1	Few times/week or more	Few times/month	1				0	About the same	6			Never	Never
yes	yes	2	About the same	Much more than before		Question not displayed to respondent	Question not displayed to respondent	Not selected	Not selected	Not selected	Moved to a more comfortable home	.24683304	A few times/month	Every day	Every day	A few times/week	A few times/month	A few times/week	Among my top 3 pandemic activities	Among my top 3 pandemic activities	Not particularly	Among my top 3 pandemic activities	A few times/month	Unable	Never Freq WFH	Bachelor Degree	<$100K	Maybe	0	1	0	Few times/year or less	Few times/week or more	0	Dense urban center		About the same	0	About the same
yes	yes	7	Increased somewhat	About the same	0	Question not displayed to respondent	I expect to work only from home and not commute	Question not displayed to respondent	Question not displayed to respondent	Question not displayed to respondent	Question not displayed to respondent	2.3929532	A few times/year	A few times/year	A few times/month	A few times/year	A few times/year	A few times/week	Among my top 3 pandemic activities	Not particularly	Not particularly	Among my top 3 pandemic activities	More than once/week	More than once/week	Always Freq WFH	No Bachelor Degree	>$100K	Maybe	0	0	0	Few times/month	Few times/month	0		Less, new realization	Less, other reason	0	About the same	0				Never
yes	yes	5	About the same	Somewhat less than before		Question not displayed to respondent	I expect to work only from home and not commute	Question not displayed to respondent	Question not displayed to respondent	Question not displayed to respondent	Question not displayed to respondent	1.568494	A few times/month	A few times/month	A few times/month	A few times/month	A few times/month	A few times/month	Not particularly	Not particularly	Among my top 3 pandemic activities	Not particularly	Choose not to	A few times/month	Never Freq WFH	Bachelor Degree	>$100K	Maybe	1	0	1	Few times/month	Few times/month	0		About the same	About the same	1	Less	0				Never
yes	yes	7	Increased significantly	Much more than before	5	Private vehicle	Private vehicle	Question not displayed to respondent	Question not displayed to respondent	Question not displayed to respondent	Question not displayed to respondent	.86435074	A few times/week	A few times/week	A few times/month	A few times/month	A few times/week	Every day	Among my top 3 pandemic activities	Not particularly	Among my top 3 pandemic activities	Among my top 3 pandemic activities	Choose not to	Unable	Never Freq WFH	Bachelor Degree	<$100K	Maybe	1	0	1	Few times/week or more	Few times/month	1		Less, new realization	Less, pandemic-related	0	Less	5	25	25	Always	Always
yes	yes	7	About the same	About the same	3	Transit	Transit	Question not displayed to respondent	Question not displayed to respondent	Question not displayed to respondent	Question not displayed to respondent	1.0138935	A few times/month	A few times/month	A few times/year	A few times/month	A few times/month	Every day	Among my top 3 pandemic activities	Among my top 3 pandemic activities	Not particularly	Among my top 3 pandemic activities	More than once/week	More than once/week	Always Freq WFH	Bachelor Degree	>$100K	Yes	0	0	0	Few times/week or more	Few times/year or less	1		Less, pandemic-related	Less, pandemic-related	0	About the same	3			Never	Never
yes	yes	4	Increased somewhat	About the same	4	Transit	Transit	Question not displayed to respondent	Question not displayed to respondent	Question not displayed to respondent	Question not displayed to respondent	.87271172	A few times/week	A few times/week	A few times/week	A few times/week	A few times/week	Every day	Not particularly	Not particularly	Not particularly	Not particularly	More than once/week	More than once/week	Always Freq WFH	No Bachelor Degree	<$100K	No	1	0	1	Few times/week or more	Few times/week or more	0			About the same	0	About the same	4			Never	Never
yes	no		Question not displayed to respondent	Somewhat more than before	5	Transit	Question not displayed to respondent	Question not displayed to respondent	Question not displayed to respondent	Question not displayed to respondent	Question not displayed to respondent	.77432603	Never	Every day	A few times/week	A few times/week	A few times/week	A few times/year	Not particularly	Among my top 3 pandemic activities	Not particularly	Among my top 3 pandemic activities	Choose not to	Choose not to	Never Freq WFH	No Bachelor Degree	<$100K	Yes	1	0	1	Few times/year or less	Few times/week or more	0		About the same	Less, new realization	0	About the same	5			Never
yes	no		Question not displayed to respondent	About the same	5	Private vehicle	Question not displayed to respondent	Question not displayed to respondent	Question not displayed to respondent	Question not displayed to respondent	Question not displayed to respondent	.55872679	A few times/year	A few times/month	A few times/month	A few times/year	A few times/month	A few times/month	Not particularly	Not particularly	Not particularly	Not particularly	Unable	Unable	Never Freq WFH	Bachelor Degree	<$100K	Maybe	0	1	1	Few times/week or more	Few times/month	1				0	About the same	5	30	0	Always
yes	yes	3	About the same	Somewhat more than before	3	Other mode	Other mode	Question not displayed to respondent	Question not displayed to respondent	Question not displayed to respondent	Question not displayed to respondent	.67798901	A few times/year	A few times/year	A few times/month	A few times/year	Never	Never	Among my top 3 pandemic activities	Not particularly	Not particularly	Among my top 3 pandemic activities	Unable	Unable	Never Freq WFH	No Bachelor Degree	<$100K	Maybe	0	0	0	Few times/month	Few times/month	0				0	About the same	3			Never	Never
no	no		Question not displayed to respondent	Somewhat more than before		Question not displayed to respondent	Question not displayed to respondent	Question not displayed to respondent	Question not displayed to respondent	Question not displayed to respondent	Question not displayed to respondent	2.9519777	A few times/month	A few times/week	A few times/month	Never	A few times/week	Every day	Not particularly	Not particularly	Not particularly	Not particularly				No Bachelor Degree	<$100K	Maybe	0	0	0	Few times/month	Few times/month	0			Less, other reason	1	More, new realization
yes	yes	5	Decreased somewhat	Much more than before	5	Transit	Private vehicle	Question not displayed to respondent	Question not displayed to respondent	Question not displayed to respondent	Question not displayed to respondent	1.5463034	A few times/week	A few times/week	A few times/month	A few times/month	A few times/week	A few times/week	Among my top 3 pandemic activities	Not particularly	Not particularly	Among my top 3 pandemic activities	A few times/month	More than once/week	Started Freq WFH	No Bachelor Degree	<$100K	Yes	0	0	1	Few times/month	Few times/month	0		About the same	More, pandemic-related	0	More, new realization	0	0	0	Never	Some days
no	no		Question not displayed to respondent	Somewhat less than before		Question not displayed to respondent	Question not displayed to respondent	Question not displayed to respondent	Question not displayed to respondent	Question not displayed to respondent	Question not displayed to respondent	.83717328	A few times/year	A few times/month	A few times/month	A few times/year	A few times/month	A few times/month	Not particularly	Not particularly	Not particularly	Not particularly				Bachelor Degree	>$100K	Maybe	0	0	1	Few times/month	Few times/month	0				0	About the same
yes	no		Question not displayed to respondent	About the same	4	Personal bicycle/scooter	Question not displayed to respondent	Not selected	Not selected	Not selected	Not selected	1.9356382	A few times/month	A few times/month	A few times/year	A few times/month	A few times/month	A few times/month	Not particularly	Among my top 3 pandemic activities	Among my top 3 pandemic activities	Among my top 3 pandemic activities	Choose not to	More than once/week	Started Freq WFH	No Bachelor Degree	<$100K	Maybe	0	0	0	Few times/year or less	Few times/year or less	0	Dense urban center	Less, new realization	Less, new realization	1	Less	2			Never
no	no		Question not displayed to respondent	Much more than before		Question not displayed to respondent	Question not displayed to respondent	Question not displayed to respondent	Question not displayed to respondent	Question not displayed to respondent	Question not displayed to respondent	2.3673534	A few times/month	A few times/month	A few times/week	A few times/month	A few times/month	Every day	Among my top 3 pandemic activities	Among my top 3 pandemic activities	Among my top 3 pandemic activities	Among my top 3 pandemic activities				No Bachelor Degree	>$100K	Yes	0	0	0	Few times/week or more	Few times/week or more	0			Less, pandemic-related	1	More, new realization
no	no		Question not displayed to respondent	About the same		Question not displayed to respondent	Question not displayed to respondent	Question not displayed to respondent	Question not displayed to respondent	Question not displayed to respondent	Question not displayed to respondent	1.1947236	A few times/week	Never	A few times/week	A few times/week	Never	A few times/week	Not particularly	Not particularly	Not particularly	Not particularly				No Bachelor Degree	<$100K	No	0	0	0	Few times/week or more	Few times/week or more	0			Less, pandemic-related	0	About the same
no	no		Question not displayed to respondent	About the same		Question not displayed to respondent	Question not displayed to respondent	Question not displayed to respondent	Question not displayed to respondent	Question not displayed to respondent	Question not displayed to respondent	.50764972	A few times/year	Never	A few times/week	A few times/year	Never	A few times/week	Not particularly	Not particularly	Not particularly	Not particularly				Bachelor Degree	<$100K	No	0	0	0	Few times/week or more	Few times/week or more	0				0	About the same
no	no		Question not displayed to respondent	About the same		Question not displayed to respondent	Question not displayed to respondent	Question not displayed to respondent	Question not displayed to respondent	Question not displayed to respondent	Question not displayed to respondent	2.1737454	A few times/month	A few times/year	A few times/week	A few times/month	A few times/year	Every day	Not particularly	Among my top 3 pandemic activities	Not particularly	Among my top 3 pandemic activities				No Bachelor Degree	<$100K	Maybe	0	0	0	Few times/week or more	Few times/week or more	0				0	About the same
no	no		Question not displayed to respondent	Somewhat more than before		Question not displayed to respondent	Question not displayed to respondent	Question not displayed to respondent	Question not displayed to respondent	Question not displayed to respondent	Question not displayed to respondent	.26242137	A few times/month	A few times/month	A few times/month	A few times/month	A few times/month	Every day	Among my top 3 pandemic activities	Not particularly	Among my top 3 pandemic activities	Among my top 3 pandemic activities				Bachelor Degree	<$100K	Yes	0	0	0	Few times/month	Few times/month	0				0	About the same
yes	yes		About the same	About the same	5	Private vehicle	Private vehicle	Question not displayed to respondent	Question not displayed to respondent	Question not displayed to respondent	Question not displayed to respondent	1.1028711	A few times/week	Never	A few times/week	A few times/week	Never	Never	Not particularly	Not particularly	Not particularly	Not particularly	Unable	Unable	Never Freq WFH	No Bachelor Degree	<$100K	Yes	0	1	1	Few times/week or more	Few times/week or more	0			Less, other reason	0	About the same	5	75	75	Always	Always
no	no		Question not displayed to respondent	About the same		Question not displayed to respondent	Question not displayed to respondent	Question not displayed to respondent	Question not displayed to respondent	Question not displayed to respondent	Question not displayed to respondent	.74940956	A few times/year	A few times/month	A few times/year	A few times/month	A few times/year	Never	Not particularly	Not particularly	Not particularly	Not particularly				Bachelor Degree	<$100K	Maybe	0	0	1	Few times/month	Few times/year or less	1			Less, pandemic-related	0	About the same
yes	yes		About the same	About the same	4	Transit	Transit	Question not displayed to respondent	Question not displayed to respondent	Question not displayed to respondent	Question not displayed to respondent	.46371192	A few times/month	A few times/month	A few times/month	A few times/year	A few times/month	Every day	Not particularly	Not particularly	Not particularly	Not particularly	Choose not to	Unable	Never Freq WFH	Bachelor Degree	<$100K	Yes	0	0	1	Few times/month	Few times/month	0			Less, pandemic-related	0	About the same	4			Never	Never
yes	yes		Decreased significantly	Somewhat more than before	4	Transit	Transit	Question not displayed to respondent	Question not displayed to respondent	Question not displayed to respondent	Question not displayed to respondent	.45512357	A few times/month	A few times/year	A few times/week	A few times/year	A few times/year	A few times/week	Among my top 3 pandemic activities	Not particularly	Not particularly	Among my top 3 pandemic activities	Unable	A few times/month	Never Freq WFH	Bachelor Degree	<$100K	Maybe	0	0	1	Few times/week or more	Few times/week or more	0		More, pandemic-related	About the same	0	About the same	3			Never	Never
no	no		Question not displayed to respondent	Somewhat more than before		Question not displayed to respondent	Question not displayed to respondent	Question not displayed to respondent	Question not displayed to respondent	Question not displayed to respondent	Question not displayed to respondent	2.4204645	A few times/year	A few times/year	A few times/week	A few times/year	A few times/year	Every day	Among my top 3 pandemic activities	Not particularly	Not particularly	Among my top 3 pandemic activities				No Bachelor Degree	<$100K	Yes	0	0	0	Few times/week or more	Few times/week or more	0			Less, other reason	0	About the same
no	no		Question not displayed to respondent	Somewhat more than before		Question not displayed to respondent	Question not displayed to respondent	Question not displayed to respondent	Question not displayed to respondent	Question not displayed to respondent	Question not displayed to respondent	.85600793	A few times/year	A few times/month	A few times/month	A few times/year	A few times/year	Never	Not particularly	Among my top 3 pandemic activities	Not particularly	Among my top 3 pandemic activities				Bachelor Degree	<$100K	Maybe	1	0	0	Few times/month	Few times/month	0			Less, new realization	0	About the same
yes	yes	6	About the same	Somewhat more than before	5	Private vehicle	Private vehicle	Question not displayed to respondent	Question not displayed to respondent	Question not displayed to respondent	Question not displayed to respondent	1.9820288	A few times/week	A few times/month	A few times/week	A few times/month	A few times/month	A few times/week	Among my top 3 pandemic activities	Not particularly	Not particularly	Among my top 3 pandemic activities	A few times/month	A few times/month	Never Freq WFH	Bachelor Degree	>$100K	Maybe	1	0	1	Few times/week or more	Few times/week or more	0		About the same	About the same	0	More, other reason	5	200	200	Most days	Most days
yes	yes	5	About the same	About the same	4	Transit	Transit	Question not displayed to respondent	Question not displayed to respondent	Question not displayed to respondent	Question not displayed to respondent	3.6300027	A few times/week	A few times/month	A few times/month	A few times/month	A few times/month	A few times/week	Among my top 3 pandemic activities	Among my top 3 pandemic activities	Not particularly	Among my top 3 pandemic activities	A few times/month	More than once/week	Started Freq WFH	Bachelor Degree	>$100K	Maybe	0	0	0	Few times/month	Few times/month	0		Less, new realization	Less, other reason	0	About the same	2.5			Never	Never
yes	yes		About the same	About the same	5	Private vehicle	Private vehicle	Question not displayed to respondent	Question not displayed to respondent	Question not displayed to respondent	Question not displayed to respondent	.81300664	A few times/week	A few times/week	A few times/month	A few times/week	A few times/month	A few times/month	Not particularly	Not particularly	Not particularly	Not particularly	Unable	Unable	Never Freq WFH	Bachelor Degree	<$100K	Maybe	1	0	1	Few times/week or more	Few times/month	1		Less, new realization	Less, new realization	1	Less	5	100	100	Always	Always
yes	yes	0	About the same	About the same	5	Walk	Walk	Question not displayed to respondent	Question not displayed to respondent	Question not displayed to respondent	Question not displayed to respondent	.43616655	A few times/month	A few times/month	A few times/week	A few times/month	Never	Every day	Not particularly	Not particularly	Not particularly	Not particularly	Unable	Unable	Never Freq WFH	Bachelor Degree	<$100K	No	0	0	0	Few times/week or more	Few times/week or more	0			About the same	0	About the same	5			Never	Never
yes	yes	3	Increased significantly	Somewhat more than before	5	Personal bicycle/scooter	Personal bicycle/scooter	Question not displayed to respondent	Question not displayed to respondent	Question not displayed to respondent	Question not displayed to respondent	1.8898792	A few times/week	A few times/week	A few times/week	A few times/week	A few times/week	A few times/month	Not particularly	Not particularly	Not particularly	Not particularly	More than once/week	More than once/week	Always Freq WFH	Bachelor Degree	>$100K	Yes	1	0	1	Few times/week or more	Few times/week or more	0		More, pandemic-related	More, other reason	1	More, new realization	5			Never	Never
no	no		Question not displayed to respondent	Somewhat more than before		Question not displayed to respondent	Question not displayed to respondent	Question not displayed to respondent	Question not displayed to respondent	Question not displayed to respondent	Question not displayed to respondent	1.8339361	A few times/month	A few times/month	A few times/month	A few times/week	A few times/week	Every day	Not particularly	Not particularly	Not particularly	Not particularly				No Bachelor Degree	<$100K	Maybe	0	0	1	Few times/year or less	Few times/month	0			About the same	0	About the same
no	no		Question not displayed to respondent	Somewhat more than before		Question not displayed to respondent	Question not displayed to respondent	Question not displayed to respondent	Question not displayed to respondent	Question not displayed to respondent	Question not displayed to respondent	.50997901	A few times/year	A few times/year	A few times/month	A few times/year	A few times/year	Every day	Not particularly	Not particularly	Not particularly	Not particularly				No Bachelor Degree	<$100K	Maybe	0	0	0	Few times/month	Few times/month	0			About the same	0	About the same
yes	yes		In some ways it has increased and in other ways it has decreased	Somewhat less than before	5	Transit	Transit	Question not displayed to respondent	Question not displayed to respondent	Question not displayed to respondent	Question not displayed to respondent	4.1826954	A few times/month	A few times/month	A few times/year	Never	A few times/week	Every day	Not particularly	Not particularly	Not particularly	Not particularly	Unable	Unable	Never Freq WFH	No Bachelor Degree	<$100K	Maybe	1	0	1	Few times/month	Few times/year or less	1				0	About the same	5			Never	Never
yes	yes	1	About the same	Much more than before	2	Transit	Transit	Question not displayed to respondent	Question not displayed to respondent	Question not displayed to respondent	Question not displayed to respondent	3.6908822	A few times/week	Every day	A few times/year	A few times/month	A few times/month	A few times/week	Not particularly	Not particularly	Not particularly	Not particularly	A few times/month	Unable	Never Freq WFH	No Bachelor Degree	<$100K	Yes	1	0	1	Few times/month	Few times/year or less	1		More, pandemic-related	More, other reason	0	About the same	3			Never	Never
no	no		Question not displayed to respondent	About the same		Question not displayed to respondent	Question not displayed to respondent	Question not displayed to respondent	Question not displayed to respondent	Question not displayed to respondent	Question not displayed to respondent	1.1236826	Never	A few times/year	A few times/year	Never	A few times/month	A few times/week	Not particularly	Not particularly	Not particularly	Not particularly				No Bachelor Degree	<$100K	Yes	0	1	1	Few times/month	Few times/year or less	1				1	About the same
yes	yes	7	Increased significantly	Much more than before	5	Transit	Transit	Question not displayed to respondent	Question not displayed to respondent	Question not displayed to respondent	Question not displayed to respondent	2.014564	A few times/month	A few times/month	A few times/week	A few times/month	A few times/month	Every day	Among my top 3 pandemic activities	Not particularly	Not particularly	Among my top 3 pandemic activities	Unable	Unable	Never Freq WFH	No Bachelor Degree	<$100K	Maybe	1	0	1	Few times/week or more	Few times/week or more	0				0	About the same	5			Never	Never
yes	yes	2	About the same	Much more than before	4	Transit	Private vehicle	Question not displayed to respondent	Question not displayed to respondent	Question not displayed to respondent	Question not displayed to respondent	.45512357	A few times/week	A few times/month	A few times/week	A few times/month	A few times/year	Every day	Among my top 3 pandemic activities	Not particularly	Not particularly	Among my top 3 pandemic activities	A few times/month	A few times/month	Never Freq WFH	Bachelor Degree	<$100K	Yes	1	0	1	Few times/week or more	Few times/week or more	0		Less, new realization	Less, pandemic-related	1	More, other reason	4	0	40	Never	Most days
yes	yes	5	About the same	About the same	5	Transit	Transit	Question not displayed to respondent	Question not displayed to respondent	Question not displayed to respondent	Question not displayed to respondent	.90115887	A few times/month	A few times/month	A few times/week	A few times/year	A few times/month	A few times/week	Among my top 3 pandemic activities	Not particularly	Not particularly	Among my top 3 pandemic activities	Unable	More than once/week	Started Freq WFH	No Bachelor Degree	<$100K	Yes	1	0	1	Few times/week or more	Few times/week or more	0			Less, pandemic-related	0	About the same	2.5			Never	Never
yes	yes	7	About the same	Much more than before	5	Transit	Private vehicle	Question not displayed to respondent	Question not displayed to respondent	Question not displayed to respondent	Question not displayed to respondent	.38737124	A few times/week	A few times/month	A few times/week	A few times/week	A few times/month	Every day	Not particularly	Not particularly	Not particularly	Not particularly	Unable	Unable	Never Freq WFH	Bachelor Degree	<$100K	Yes	0	1	1	Few times/week or more	Few times/week or more	0			Less, new realization	1	More, new realization	5	0	100	Never	Always
yes	yes	3	About the same	Somewhat more than before	5	Private vehicle	Private vehicle	Question not displayed to respondent	Question not displayed to respondent	Question not displayed to respondent	Question not displayed to respondent	1.5879841	A few times/week	A few times/week	A few times/week	A few times/week	A few times/month	Every day	Among my top 3 pandemic activities	Not particularly	Not particularly	Among my top 3 pandemic activities	Unable	A few times/month	Never Freq WFH	No Bachelor Degree	<$100K	Maybe	1	0	1	Few times/week or more	Few times/week or more	0		Less, new realization	Less, pandemic-related	1	More, new realization	4	37.5	30	Always	Most days
yes	yes		About the same	About the same	4	Private vehicle	Private vehicle	Question not displayed to respondent	Question not displayed to respondent	Question not displayed to respondent	Question not displayed to respondent	3.5944684	A few times/week	A few times/week	A few times/month	A few times/month	A few times/year	Every day	Not particularly	Not particularly	Not particularly	Not particularly	Unable	Unable	Never Freq WFH	No Bachelor Degree	>$100K	Maybe	1	0	1	Few times/week or more	Few times/month	1			Less, pandemic-related	1	About the same	4	120	100	Always	Always
no	no		Question not displayed to respondent	About the same		Question not displayed to respondent	Question not displayed to respondent	Question not displayed to respondent	Question not displayed to respondent	Question not displayed to respondent	Question not displayed to respondent	.29656571	Never	Never	A few times/month	A few times/year	A few times/year	Never	Not particularly	Not particularly	Not particularly	Not particularly				Bachelor Degree	<$100K	Maybe	0	0	0	Few times/month	Few times/month	0				0	About the same
no	no		Question not displayed to respondent	Much less than before		Question not displayed to respondent	Question not displayed to respondent	Question not displayed to respondent	Question not displayed to respondent	Question not displayed to respondent	Question not displayed to respondent	1.4938742	A few times/month	Never	A few times/month	Never	Never	A few times/year	Not particularly	Not particularly	Not particularly	Not particularly				No Bachelor Degree	<$100K	Yes	0	0	0	Few times/week or more	Few times/month	1				0	About the same
no	no		Question not displayed to respondent	About the same		Question not displayed to respondent	Question not displayed to respondent	Question not displayed to respondent	Question not displayed to respondent	Question not displayed to respondent	Question not displayed to respondent	.39607683	Never	A few times/year	A few times/week	A few times/year	A few times/year	Never	Not particularly	Not particularly	Not particularly	Not particularly				No Bachelor Degree	<$100K	Maybe	0	0	0	Few times/week or more	Few times/week or more	0				0	About the same
yes	yes		Decreased somewhat	Somewhat more than before	5	Private vehicle	Private vehicle	Question not displayed to respondent	Question not displayed to respondent	Question not displayed to respondent	Question not displayed to respondent	.85539728	A few times/month	A few times/month	A few times/month	A few times/month	A few times/month	A few times/year	Not particularly	Not particularly	Among my top 3 pandemic activities	Not particularly	Choose not to	Choose not to	Never Freq WFH	Bachelor Degree	>$100K	Yes	0	0	0	Few times/month	Few times/month	0			More, pandemic-related	0	About the same	5	15	15	Always	Always
no	no		Question not displayed to respondent	About the same		Question not displayed to respondent	Question not displayed to respondent	Question not displayed to respondent	Question not displayed to respondent	Question not displayed to respondent	Question not displayed to respondent	1.5760232	A few times/year	A few times/month	A few times/week	A few times/year	A few times/month	A few times/month	Not particularly	Not particularly	Not particularly	Not particularly				No Bachelor Degree	>$100K	No	0	0	0	Few times/week or more	Few times/week or more	0			About the same	0	About the same
no	no		Question not displayed to respondent	Somewhat more than before		Question not displayed to respondent	Question not displayed to respondent	Question not displayed to respondent	Question not displayed to respondent	Question not displayed to respondent	Question not displayed to respondent	1.4954784	A few times/week	A few times/month	A few times/week	A few times/week	A few times/month	A few times/week	Not particularly	Not particularly	Not particularly	Not particularly				Bachelor Degree	>$100K	No	0	0	0	Few times/week or more	Few times/week or more	0			More, other reason	0	About the same
yes	yes		About the same	About the same	2	Private vehicle	Private vehicle	Question not displayed to respondent	Question not displayed to respondent	Question not displayed to respondent	Question not displayed to respondent	4.0518222	A few times/year	A few times/month	A few times/week	A few times/year	A few times/year	A few times/month	Not particularly	Not particularly	Not particularly	Not particularly	Unable	Unable	Never Freq WFH	No Bachelor Degree	<$100K	No	0	0	0	Few times/week or more	Few times/week or more	0			About the same	0	About the same	2	20	20	Always	Always
yes	yes	1	In some ways it has increased and in other ways it has decreased	About the same	5	Private vehicle	Private vehicle	Question not displayed to respondent	Question not displayed to respondent	Question not displayed to respondent	Question not displayed to respondent	.36798313	A few times/year	A few times/year	A few times/month	A few times/year	A few times/year	Every day	Not particularly	Not particularly	Not particularly	Not particularly	Choose not to	Choose not to	Never Freq WFH	Bachelor Degree	<$100K	No	0	0	0	Few times/month	Few times/month	0			About the same	0	About the same	5	45	45	Always	Always
yes	yes	3	Decreased significantly	About the same	5	Transit	Transit	Question not displayed to respondent	Question not displayed to respondent	Question not displayed to respondent	Question not displayed to respondent	.52404672	A few times/year	A few times/month	A few times/year	A few times/year	A few times/year	Every day	Not particularly	Not particularly	Not particularly	Not particularly	Unable	Unable	Never Freq WFH	Bachelor Degree	<$100K	No	0	1	0	Few times/year or less	Few times/year or less	0			About the same	0	About the same	5			Never	Never
yes	yes	5	Decreased somewhat	Much more than before	5	Transit	Transit	Question not displayed to respondent	Question not displayed to respondent	Question not displayed to respondent	Question not displayed to respondent	.56382006	A few times/month	A few times/month	A few times/week	A few times/month	A few times/year	A few times/week	Among my top 3 pandemic activities	Not particularly	Not particularly	Among my top 3 pandemic activities	Unable	More than once/week	Started Freq WFH	Bachelor Degree	<$100K	Maybe	0	0	1	Few times/week or more	Few times/week or more	0			Less, other reason	1	More, new realization	2.5			Never	Never
no	no		Question not displayed to respondent	Somewhat more than before		Question not displayed to respondent	Question not displayed to respondent	Question not displayed to respondent	Question not displayed to respondent	Question not displayed to respondent	Question not displayed to respondent	.84540528	A few times/month	A few times/month	A few times/month	A few times/year	A few times/month	A few times/month	Not particularly	Not particularly	Not particularly	Not particularly				No Bachelor Degree	<$100K	Maybe	0	0	0	Few times/month	Few times/month	0			About the same	0	About the same
yes	yes		Decreased somewhat	Much more than before		Question not displayed to respondent	Private vehicle	Not selected	Not selected	Not selected	Moved to a more comfortable home	.80199951	A few times/month	A few times/week	A few times/week	A few times/month	A few times/month	Every day	Not particularly	Not particularly	Not particularly	Not particularly	Choose not to	Unable	Never Freq WFH	Bachelor Degree	<$100K	Yes	1	0	1	Few times/week or more	Few times/week or more	0	Dense urban center	More, other reason	More, other reason	1	About the same		0			Always
yes	yes		About the same	About the same	5	Private vehicle	Private vehicle	Question not displayed to respondent	Question not displayed to respondent	Question not displayed to respondent	Question not displayed to respondent	5.2162027	A few times/week	Never	A few times/week	A few times/month	Never	A few times/week	Not particularly	Not particularly	Not particularly	Not particularly	Unable	Unable	Never Freq WFH	No Bachelor Degree	>$100K	Maybe	0	0	0	Few times/week or more	Few times/week or more	0			Less, other reason	0	About the same	5	100	100	Always	Always
yes	yes	1	Increased somewhat	Much more than before	5	Private vehicle	Private vehicle	Question not displayed to respondent	Question not displayed to respondent	Question not displayed to respondent	Question not displayed to respondent	.85539728	A few times/month	A few times/week	Every day	A few times/month	A few times/month	A few times/week	Not particularly	Not particularly	Not particularly	Not particularly	Unable	Unable	Never Freq WFH	Bachelor Degree	>$100K	No	0	0	0	Few times/week or more	Few times/week or more	0			Less, pandemic-related	0	More, new realization	5	60	60	Always	Always
yes	yes		About the same	About the same	5	Private vehicle	Private vehicle	Question not displayed to respondent	Question not displayed to respondent	Question not displayed to respondent	Question not displayed to respondent	.54682326	A few times/year	Never	A few times/month	Never	A few times/month	A few times/month	Not particularly	Not particularly	Among my top 3 pandemic activities	Not particularly	Unable	Unable	Never Freq WFH	Bachelor Degree	<$100K	Maybe	0	1	1	Few times/week or more	Few times/month	1			Less, pandemic-related	0	About the same	5	25	25	Always	Always
no	no		Question not displayed to respondent	Somewhat more than before		Question not displayed to respondent	Question not displayed to respondent	Question not displayed to respondent	Question not displayed to respondent	Question not displayed to respondent	Question not displayed to respondent	1.2111207	A few times/year	A few times/year	A few times/week	A few times/year	A few times/year	A few times/month	Not particularly	Not particularly	Not particularly	Not particularly				No Bachelor Degree	<$100K	No	0	0	0	Few times/week or more	Few times/week or more	0			About the same	0	About the same
no	no		Question not displayed to respondent	About the same		Question not displayed to respondent	Question not displayed to respondent	Question not displayed to respondent	Question not displayed to respondent	Question not displayed to respondent	Question not displayed to respondent	1.0405161	A few times/year	A few times/year	A few times/month	Never	A few times/year	Never	Not particularly	Not particularly	Among my top 3 pandemic activities	Not particularly				No Bachelor Degree	<$100K	Maybe	0	0	0	Few times/month	Few times/month	0				0	About the same
yes	no		Question not displayed to respondent	Somewhat more than before	3	Transit	Question not displayed to respondent	Question not displayed to respondent	Question not displayed to respondent	Question not displayed to respondent	Question not displayed to respondent	.81713355	A few times/month	A few times/week	A few times/week	A few times/year	A few times/week	A few times/year	Not particularly	Among my top 3 pandemic activities	Not particularly	Among my top 3 pandemic activities	Unable	Unable	Never Freq WFH	Bachelor Degree	<$100K	Maybe	0	1	1	Few times/year or less	Few times/week or more	0			Less, new realization	0	About the same	3			Never
no	yes	3	Question not displayed to respondent	About the same		Question not displayed to respondent	Transit	Question not displayed to respondent	Question not displayed to respondent	Question not displayed to respondent	Question not displayed to respondent	.32215831	A few times/month	A few times/month	A few times/month	A few times/month	A few times/week	Every day	Among my top 3 pandemic activities	Not particularly	Among my top 3 pandemic activities	Among my top 3 pandemic activities		More than once/week		Bachelor Degree	<$100K	Maybe	1	0	1	Few times/month	Few times/month	0			Less, pandemic-related	1	More, new realization					Never
yes	yes		Decreased significantly	About the same	5	Private vehicle	Private vehicle	Question not displayed to respondent	Question not displayed to respondent	Question not displayed to respondent	Question not displayed to respondent	4.0916114	A few times/week	Never	Every day	A few times/week	Never	Every day	Not particularly	Not particularly	Not particularly	Not particularly	Unable	Unable	Never Freq WFH	Bachelor Degree	>$100K	Maybe	0	0	0	Few times/week or more	Few times/week or more	0			About the same	0	About the same	5	275	275	Always	Always
yes	yes	5	About the same	About the same	3	Private vehicle	Private vehicle	Question not displayed to respondent	Question not displayed to respondent	Question not displayed to respondent	Question not displayed to respondent	3.7374766	A few times/month	A few times/week	A few times/week	A few times/month	A few times/week	Every day	Among my top 3 pandemic activities	Among my top 3 pandemic activities	Among my top 3 pandemic activities	Among my top 3 pandemic activities	More than once/week	More than once/week	Always Freq WFH	Bachelor Degree	>$100K	Maybe	0	0	1	Few times/week or more	Few times/week or more	0		About the same	About the same	1	About the same	3	18	18	Some days	Some days
no	no		Question not displayed to respondent	Somewhat less than before		Question not displayed to respondent	Question not displayed to respondent	Question not displayed to respondent	Question not displayed to respondent	Question not displayed to respondent	Question not displayed to respondent	.19743332	A few times/year	A few times/year	A few times/month	A few times/year	A few times/year	A few times/month	Not particularly	Not particularly	Not particularly	Not particularly				Bachelor Degree	<$100K	Maybe	0	0	0	Few times/month	Few times/month	0				0	About the same
no	no		Question not displayed to respondent	About the same		Question not displayed to respondent	Question not displayed to respondent	Question not displayed to respondent	Question not displayed to respondent	Question not displayed to respondent	Question not displayed to respondent	.62320989	A few times/month	A few times/year	A few times/week	A few times/month	A few times/year	Every day	Not particularly	Not particularly	Not particularly	Not particularly				Bachelor Degree	<$100K	Maybe	0	0	0	Few times/week or more	Few times/week or more	0			About the same	0	About the same
yes	no		Question not displayed to respondent	About the same	5	Other mode	Question not displayed to respondent	Question not displayed to respondent	Question not displayed to respondent	Question not displayed to respondent	Question not displayed to respondent	.68539095	A few times/month	Never	A few times/week	A few times/year	Never	A few times/week	Not particularly	Not particularly	Among my top 3 pandemic activities	Not particularly	Unable	Unable	Never Freq WFH	No Bachelor Degree	<$100K	Maybe	0	0	0	Few times/week or more	Few times/week or more	0				0	About the same	5			Never
no	no		Question not displayed to respondent	About the same		Question not displayed to respondent	Question not displayed to respondent	Question not displayed to respondent	Question not displayed to respondent	Question not displayed to respondent	Question not displayed to respondent	1.0779243	A few times/month	Never	A few times/week	A few times/month	A few times/month	A few times/week	Not particularly	Not particularly	Among my top 3 pandemic activities	Not particularly				Bachelor Degree	>$100K	Maybe	1	0	1	Few times/week or more	Few times/week or more	0			About the same	1	More, new realization
yes	yes		Increased significantly	About the same		Question not displayed to respondent	Private vehicle	Question not displayed to respondent	Question not displayed to respondent	Question not displayed to respondent	Question not displayed to respondent	1.2812074	Never	A few times/week	A few times/week	A few times/week	Every day	Every day	Not particularly	Not particularly	Not particularly	Not particularly	Unable	Unable	Never Freq WFH	Bachelor Degree	>$100K	No	1	0	1	Few times/week or more	Few times/week or more	0		Less, new realization	Less, new realization	1	More, new realization		0			Always
yes	yes		About the same	About the same	6	Private vehicle	Private vehicle	Question not displayed to respondent	Question not displayed to respondent	Question not displayed to respondent	Question not displayed to respondent	9.722908	Never	A few times/month	Never	Never	A few times/month	A few times/month	Among my top 3 pandemic activities	Among my top 3 pandemic activities	Not particularly	Among my top 3 pandemic activities	Unable	Unable	Never Freq WFH	No Bachelor Degree	>$100K	Maybe	0	0	0	Few times/year or less	Few times/year or less	0				1	About the same	6	112.5	112.5	Always	Always
no	no		Question not displayed to respondent	About the same		Question not displayed to respondent	Question not displayed to respondent	Question not displayed to respondent	Question not displayed to respondent	Question not displayed to respondent	Question not displayed to respondent	8.2451296	A few times/month	A few times/month	A few times/month	A few times/week	A few times/week	Never	Not particularly	Not particularly	Not particularly	Not particularly				No Bachelor Degree	>$100K	Maybe	0	1	0	Few times/month	Few times/month	0			Less, new realization	0	About the same
yes	yes	0	Increased significantly	Somewhat more than before	0	Question not displayed to respondent	Private vehicle	Question not displayed to respondent	Question not displayed to respondent	Question not displayed to respondent	Question not displayed to respondent	4.4007835	A few times/month	A few times/year	A few times/month	A few times/year	A few times/month	A few times/week	Not particularly	Not particularly	Not particularly	Not particularly	Unable	Unable	Never Freq WFH	No Bachelor Degree	>$100K	Yes	0	0	0	Few times/week or more	Few times/month	1			Less, other reason	1	More, other reason	0	0	0		Always
yes	yes		Decreased somewhat	About the same	5	Private vehicle	Private vehicle	Question not displayed to respondent	Question not displayed to respondent	Question not displayed to respondent	Question not displayed to respondent	.99558806	A few times/month	A few times/week	A few times/week	A few times/month	A few times/week	A few times/week	Among my top 3 pandemic activities	Among my top 3 pandemic activities	Not particularly	Among my top 3 pandemic activities	Unable	A few times/month	Never Freq WFH	Bachelor Degree	>$100K	Yes	0	0	0	Few times/week or more	Few times/week or more	0		About the same	About the same	0	About the same	4	240	192	Always	Most days
yes	yes		Increased significantly	About the same	5	Private vehicle	Private vehicle	Question not displayed to respondent	Question not displayed to respondent	Question not displayed to respondent	Question not displayed to respondent	.8323248	A few times/month	Never	Every day	A few times/month	A few times/year	Every day	Not particularly	Not particularly	Not particularly	Not particularly	Unable	Unable	Never Freq WFH	No Bachelor Degree	<$100K	No	0	0	0	Few times/week or more	Few times/week or more	0				0	About the same	5	50	50	Always	Always
yes	yes	4	Decreased somewhat	Somewhat more than before	5	Transit	Private vehicle	Question not displayed to respondent	Question not displayed to respondent	Question not displayed to respondent	Question not displayed to respondent	1.1800601	A few times/week	A few times/year	A few times/month	A few times/week	A few times/month	A few times/week	Not particularly	Among my top 3 pandemic activities	Among my top 3 pandemic activities	Among my top 3 pandemic activities	Unable	A few times/month	Never Freq WFH	Bachelor Degree	>$100K	Maybe	0	0	0	Few times/month	Few times/month	0		About the same	About the same	0	More, new realization	4	0	180	Never	Most days
yes	no		Question not displayed to respondent	Much more than before		Question not displayed to respondent	Question not displayed to respondent	Not selected	Not selected	I do not need to commute	Not selected	1.0589293	A few times/month	A few times/year	A few times/month	A few times/month	A few times/year	Every day	Not particularly	Not particularly	Among my top 3 pandemic activities	Not particularly	Unable	Choose not to	Never Freq WFH	Bachelor Degree	<$100K	Maybe	0	1	0	Few times/week or more	Few times/month	1	Dense urban center		Less, pandemic-related	0	About the same
yes	yes	5	About the same	Somewhat more than before	0	Question not displayed to respondent	I expect to work only from home and not commute	Question not displayed to respondent	Question not displayed to respondent	Question not displayed to respondent	Question not displayed to respondent	1.4486861	A few times/month	A few times/year	A few times/week	A few times/week	A few times/month	Every day	Among my top 3 pandemic activities	Not particularly	Among my top 3 pandemic activities	Among my top 3 pandemic activities	More than once/week	More than once/week	Always Freq WFH	Bachelor Degree	>$100K	Yes	0	0	1	Few times/month	Few times/week or more	0			Less, new realization	0	About the same	0				Never
no	no		Question not displayed to respondent	About the same		Question not displayed to respondent	Question not displayed to respondent	Question not displayed to respondent	Question not displayed to respondent	Question not displayed to respondent	Question not displayed to respondent	.84540528	Never	Never	A few times/week	A few times/year	Never	A few times/week	Not particularly	Not particularly	Among my top 3 pandemic activities	Not particularly				No Bachelor Degree	<$100K	Maybe	0	0	0	Few times/week or more	Few times/week or more	0				0	About the same
no	no		Question not displayed to respondent	About the same		Question not displayed to respondent	Question not displayed to respondent	Question not displayed to respondent	Question not displayed to respondent	Question not displayed to respondent	Question not displayed to respondent	1.8339361	A few times/year	Never	A few times/week	A few times/year	Never	A few times/week	Not particularly	Not particularly	Not particularly	Not particularly				No Bachelor Degree	<$100K	Maybe	0	0	0	Few times/month	Few times/week or more	0			Less, other reason	0	About the same
no	no		Question not displayed to respondent	Somewhat more than before		Question not displayed to respondent	Question not displayed to respondent	Question not displayed to respondent	Question not displayed to respondent	Question not displayed to respondent	Question not displayed to respondent	1.9347852	A few times/month	A few times/month	A few times/week	A few times/month	A few times/month	A few times/month	Not particularly	Not particularly	Not particularly	Not particularly				No Bachelor Degree	>$100K	Yes	0	0	0	Few times/week or more	Few times/week or more	0				0	About the same
yes	yes	6	Decreased significantly	About the same	6	Transit	Transit	Not selected	I did not feel safe in my building or neighborhood due to the virus	Not selected	Not selected	2.4922457	Never	A few times/week	A few times/week	A few times/month	A few times/month	Every day	Not particularly	Not particularly	Not particularly	Not particularly	More than once/week	More than once/week	Always Freq WFH	No Bachelor Degree	<$100K	Yes	1	0	1	Few times/week or more	Few times/week or more	0	Lower-density neighborhood			1	Less	0			Never	Never
no	no		Question not displayed to respondent	About the same		Question not displayed to respondent	Question not displayed to respondent	Question not displayed to respondent	Question not displayed to respondent	Question not displayed to respondent	Question not displayed to respondent	.8323248	A few times/month	Never	A few times/week	A few times/month	A few times/year	A few times/year	Not particularly	Not particularly	Among my top 3 pandemic activities	Not particularly				No Bachelor Degree	<$100K	Yes	0	0	0	Few times/week or more	Few times/week or more	0				0	About the same
no	no		Question not displayed to respondent	About the same		Question not displayed to respondent	Question not displayed to respondent	Question not displayed to respondent	Question not displayed to respondent	Question not displayed to respondent	Question not displayed to respondent	3.7840984	Never	Never	Never	Never	Never	Never	Not particularly	Not particularly	Among my top 3 pandemic activities	Not particularly				No Bachelor Degree	<$100K	Yes	1	0	1	Few times/year or less	Few times/year or less	0				0	About the same
yes	yes	5	In some ways it has increased and in other ways it has decreased	Somewhat more than before	5	Private vehicle	Private vehicle	Question not displayed to respondent	Question not displayed to respondent	Question not displayed to respondent	Question not displayed to respondent	.55872679	A few times/month	A few times/week	A few times/week	A few times/month	A few times/month	A few times/week	Not particularly	Not particularly	Not particularly	Not particularly	Unable	Unable	Never Freq WFH	Bachelor Degree	<$100K	Yes	0	0	0	Few times/week or more	Few times/week or more	0				0	About the same	5	75	75	Always	Always
yes	yes		Increased somewhat	About the same	1	Private vehicle	Private vehicle	Not selected	Not selected	Not selected	Not selected	.56927019	A few times/year	Every day	A few times/month	A few times/month	A few times/week	A few times/week	Not particularly	Not particularly	Not particularly	Not particularly	Unable	Unable	Never Freq WFH	Bachelor Degree	<$100K	Yes	0	0	0	Few times/month	Few times/month	0	Lower-density neighborhood	About the same	About the same	1	Less	1	3	3	Always	Always
no	no		Question not displayed to respondent	About the same		Question not displayed to respondent	Question not displayed to respondent	Question not displayed to respondent	Question not displayed to respondent	Question not displayed to respondent	Question not displayed to respondent	2.0578802	A few times/week	A few times/month	A few times/week	A few times/month	A few times/month	A few times/week	Not particularly	Not particularly	Not particularly	Not particularly				No Bachelor Degree	<$100K	Maybe	0	0	0	Few times/week or more	Few times/week or more	0			About the same	0	About the same
yes	no		Question not displayed to respondent	Somewhat more than before	5	Private vehicle	Question not displayed to respondent	Question not displayed to respondent	Question not displayed to respondent	Question not displayed to respondent	Question not displayed to respondent	1.2975316	A few times/year	A few times/year	A few times/month	A few times/year	A few times/year	A few times/year	Not particularly	Not particularly	Not particularly	Not particularly	Unable	Unable	Never Freq WFH	No Bachelor Degree	<$100K	Maybe	0	0	0	Few times/month	Few times/month	0				0	About the same	5	75	0	Always
no	no		Question not displayed to respondent	About the same		Question not displayed to respondent	Question not displayed to respondent	Question not displayed to respondent	Question not displayed to respondent	Question not displayed to respondent	Question not displayed to respondent	1.679744	A few times/week	A few times/month	A few times/week	A few times/month	A few times/week	A few times/year	Not particularly	Not particularly	Not particularly	Not particularly				No Bachelor Degree	<$100K	Maybe	0	0	0	Few times/week or more	Few times/week or more	0				0	About the same
yes	yes	3	Increased somewhat	About the same	2	Private vehicle	Private vehicle	Question not displayed to respondent	Question not displayed to respondent	Question not displayed to respondent	Question not displayed to respondent	.81300664	Every day	A few times/week	A few times/week	A few times/week	A few times/week	A few times/year	Not particularly	Not particularly	Not particularly	Not particularly	Unable	Unable	Never Freq WFH	Bachelor Degree	<$100K	Yes	1	0	1	Few times/week or more	Few times/week or more	0		About the same	More, pandemic-related	0	More, new realization	2	4	4	Always	Always
yes	yes		About the same	About the same	5	Private vehicle	Private vehicle	Question not displayed to respondent	Question not displayed to respondent	Question not displayed to respondent	Question not displayed to respondent	1.1028711	A few times/month	A few times/month	A few times/week	Never	A few times/year	Never	Not particularly	Not particularly	Not particularly	Not particularly	Unable	Unable	Never Freq WFH	No Bachelor Degree	<$100K	Maybe	0	1	1	Few times/week or more	Few times/week or more	0				0	About the same	5	75	75	Always	Always
yes	yes	2	Decreased somewhat	Somewhat more than before	1	Private vehicle	Private vehicle	Question not displayed to respondent	Question not displayed to respondent	Question not displayed to respondent	Question not displayed to respondent	1.0138935	A few times/month	A few times/month	A few times/week	A few times/month	A few times/week	A few times/week	Not particularly	Not particularly	Among my top 3 pandemic activities	Not particularly	Unable	A few times/month	Never Freq WFH	Bachelor Degree	>$100K	Yes	1	0	1	Few times/month	Few times/week or more	0		More, other reason	More, other reason	0	About the same	0	30	0	Always	Most days
no	no		Question not displayed to respondent	About the same		Question not displayed to respondent	Question not displayed to respondent	Not selected	Not selected	Not selected	Not selected	.82041788	A few times/year	A few times/year	A few times/week	A few times/year	Never	A few times/week	Not particularly	Not particularly	Among my top 3 pandemic activities	Not particularly				Bachelor Degree	<$100K	Maybe	0	0	0	Few times/week or more	Few times/week or more	0	Lower-density neighborhood			0	About the same
yes	yes	5	About the same	Somewhat more than before	5	Private vehicle	Private vehicle	Question not displayed to respondent	Question not displayed to respondent	Question not displayed to respondent	Question not displayed to respondent	2.2886755	A few times/month	A few times/year	A few times/week	A few times/month	A few times/month	A few times/week	Not particularly	Among my top 3 pandemic activities	Not particularly	Among my top 3 pandemic activities	Unable	A few times/month	Never Freq WFH	Bachelor Degree	>$100K	Maybe	0	0	1	Few times/month	Few times/week or more	0		About the same	About the same	0	About the same	4	250	200	Always	Most days
yes	yes		Increased somewhat	Somewhat less than before	3	Private vehicle	Private vehicle	Question not displayed to respondent	Question not displayed to respondent	Question not displayed to respondent	Question not displayed to respondent	1.8339361	A few times/year	Never	A few times/month	A few times/year	A few times/year	A few times/month	Not particularly	Not particularly	Not particularly	Not particularly	Unable	Unable	Never Freq WFH	No Bachelor Degree	<$100K	No	0	0	0	Few times/month	Few times/month	0			Less, other reason	0	Less	3	3	3	Always	Always
yes	yes	5	Decreased somewhat	Much more than before	0	Question not displayed to respondent	Private vehicle	Question not displayed to respondent	Question not displayed to respondent	Question not displayed to respondent	Question not displayed to respondent	1.0277454	A few times/week	A few times/month	A few times/week	A few times/week	A few times/month	A few times/week	Among my top 3 pandemic activities	Among my top 3 pandemic activities	Not particularly	Among my top 3 pandemic activities	More than once/week	Unable	Stopped Freq WFH	Bachelor Degree	>$100K	Maybe	0	0	0	Few times/month	Few times/week or more	0		Less, other reason	Less, other reason	0	About the same	5	0	225		Always
yes	yes		In some ways it has increased and in other ways it has decreased	About the same	5	Private vehicle	Private vehicle	Question not displayed to respondent	Question not displayed to respondent	Question not displayed to respondent	Question not displayed to respondent	1.9856045	A few times/month	A few times/week	A few times/month	A few times/month	A few times/week	A few times/month	Among my top 3 pandemic activities	Not particularly	Not particularly	Among my top 3 pandemic activities	Unable	Unable	Never Freq WFH	No Bachelor Degree	<$100K	Maybe	0	0	0	Few times/month	Few times/month	0				0	About the same	5	15	15	Always	Always
yes	yes		About the same	About the same	4	Private vehicle	Private vehicle	Question not displayed to respondent	Question not displayed to respondent	Question not displayed to respondent	Question not displayed to respondent	2.3924561	A few times/week	Every day	A few times/week	A few times/month	A few times/month	A few times/month	Not particularly	Not particularly	Not particularly	Not particularly	Unable	Unable	Never Freq WFH	No Bachelor Degree	<$100K	No	1	0	0	Few times/week or more	Few times/week or more	0				0	About the same	4	80	80	Always	Always
yes	yes	7	About the same	Much more than before	0	Question not displayed to respondent	I expect to work only from home and not commute	Question not displayed to respondent	Question not displayed to respondent	Question not displayed to respondent	Question not displayed to respondent	.8592087	A few times/year	A few times/year	A few times/month	A few times/year	A few times/year	A few times/week	Among my top 3 pandemic activities	Not particularly	Not particularly	Among my top 3 pandemic activities	More than once/week	More than once/week	Always Freq WFH	No Bachelor Degree	<$100K	Yes	0	0	0	Few times/month	Few times/month	0			About the same	1	More, other reason	0				Never
yes	no		Question not displayed to respondent	About the same	5	Private vehicle	Question not displayed to respondent	Question not displayed to respondent	Question not displayed to respondent	Question not displayed to respondent	Question not displayed to respondent	1.5421261	A few times/year	A few times/year	A few times/week	A few times/month	A few times/year	Never	Among my top 3 pandemic activities	Not particularly	Among my top 3 pandemic activities	Among my top 3 pandemic activities	A few times/month	Unable	Never Freq WFH	No Bachelor Degree	<$100K	Maybe	0	0	0	Few times/week or more	Few times/week or more	0			About the same	0	About the same	6	15	0	Most days
yes	no		Question not displayed to respondent	About the same	5	Private vehicle	Question not displayed to respondent	Question not displayed to respondent	Question not displayed to respondent	Question not displayed to respondent	Question not displayed to respondent	.48623878	A few times/month	Never	A few times/week	A few times/month	Never	A few times/week	Among my top 3 pandemic activities	Not particularly	Not particularly	Among my top 3 pandemic activities	Choose not to	A few times/month	Never Freq WFH	No Bachelor Degree	<$100K	Maybe	0	0	0	Few times/week or more	Few times/week or more	0			About the same	1	About the same	4	25	0	Always
no	no		Question not displayed to respondent	Much more than before		Question not displayed to respondent	Question not displayed to respondent	Question not displayed to respondent	Question not displayed to respondent	Question not displayed to respondent	Question not displayed to respondent	.25756109	Every day	A few times/week	A few times/week	A few times/month	A few times/week	Every day	Among my top 3 pandemic activities	Not particularly	Not particularly	Among my top 3 pandemic activities				Bachelor Degree	<$100K	Yes	0	1	1	Few times/week or more	Few times/week or more	0			Less, other reason	0	Less
no	no		Question not displayed to respondent	Much more than before		Question not displayed to respondent	Question not displayed to respondent	Question not displayed to respondent	Question not displayed to respondent	Question not displayed to respondent	Question not displayed to respondent	1.269888	A few times/year	A few times/week	A few times/month	A few times/year	A few times/month	Every day	Not particularly	Not particularly	Among my top 3 pandemic activities	Not particularly				No Bachelor Degree	<$100K	Maybe	1	0	1	Few times/year or less	Few times/month	0			About the same	1	More, other reason
yes	yes	7	Decreased somewhat	About the same	5	Private vehicle	Private vehicle	Question not displayed to respondent	Question not displayed to respondent	Question not displayed to respondent	Question not displayed to respondent	1.2446936	A few times/year	A few times/year	A few times/week	A few times/year	A few times/year	A few times/week	Among my top 3 pandemic activities	Not particularly	Not particularly	Among my top 3 pandemic activities	Choose not to	Unable	Never Freq WFH	Bachelor Degree	>$100K	Maybe	0	0	0	Few times/week or more	Few times/week or more	0		About the same	About the same	0	About the same	5	25	25	Always	Always
yes	yes	7	Increased significantly	About the same	5	Private vehicle	Private vehicle	Question not displayed to respondent	Question not displayed to respondent	Question not displayed to respondent	Question not displayed to respondent	1.579964	A few times/year	Never	A few times/month	Never	Never	A few times/week	Among my top 3 pandemic activities	Not particularly	Not particularly	Among my top 3 pandemic activities	Unable	More than once/week	Started Freq WFH	No Bachelor Degree	<$100K	Yes	0	0	0	Few times/month	Few times/month	0		About the same	About the same	0	About the same	2.5	100	50	Always	Some days
yes	yes		In some ways it has increased and in other ways it has decreased	Somewhat more than before	5	Private vehicle	Private vehicle	Not selected	Not selected	Not selected	Moved to a more comfortable home	1.679744	A few times/month	Never	A few times/month	A few times/month	Never	A few times/month	Not particularly	Not particularly	Among my top 3 pandemic activities	Not particularly	Unable	Unable	Never Freq WFH	No Bachelor Degree	<$100K	Maybe	1	0	1	Few times/month	Few times/month	0	Lower-density neighborhood			0	About the same	5	60	60	Always	Always
no	no		Question not displayed to respondent	About the same		Question not displayed to respondent	Question not displayed to respondent	Not selected	Not selected	Not selected	Not selected	1.5756959	A few times/month	A few times/month	A few times/week	A few times/month	A few times/month	Every day	Not particularly	Among my top 3 pandemic activities	Not particularly	Among my top 3 pandemic activities				No Bachelor Degree	<$100K	Maybe	0	0	0	Few times/week or more	Few times/week or more	0	Lower-density neighborhood			1	More, new realization
yes	yes	6	About the same	Much more than before	2	Private vehicle	Private vehicle	Not selected	Not selected	Not selected	Not selected	1.539444	A few times/week	Every day	A few times/week	A few times/week	A few times/week	Every day	Not particularly	Not particularly	Not particularly	Not particularly	Choose not to	Choose not to	Never Freq WFH	Bachelor Degree	>$100K	Yes	1	0	1	Few times/week or more	Few times/week or more	0	Lower-density neighborhood	About the same	Less, other reason	1	More, new realization	2	16	16	Always	Always
yes	yes	5	Decreased somewhat	Somewhat more than before	5	Private vehicle	Private vehicle	Question not displayed to respondent	Question not displayed to respondent	Question not displayed to respondent	Question not displayed to respondent	2.3924561	A few times/month	A few times/year	A few times/month	A few times/month	A few times/month	A few times/month	Not particularly	Not particularly	Not particularly	Not particularly	Unable	Unable	Never Freq WFH	No Bachelor Degree	<$100K	No	0	0	1	Few times/week or more	Few times/month	1			About the same	0	About the same	5	20	20	Always	Always
yes	yes		Increased significantly	About the same	5	Private vehicle	Private vehicle	Question not displayed to respondent	Question not displayed to respondent	Question not displayed to respondent	Question not displayed to respondent	4.4503331	A few times/month	A few times/month	A few times/week	A few times/month	A few times/month	Never	Not particularly	Not particularly	Not particularly	Not particularly	Unable	Unable	Never Freq WFH	No Bachelor Degree	<$100K	No	0	0	0	Few times/week or more	Few times/week or more	0				0	About the same	5	25	25	Always	Always
yes	yes		About the same	Much more than before	5	Private vehicle	Private vehicle	Not selected	Not selected	Not selected	Not selected	1.8339361	A few times/month	A few times/month	A few times/week	A few times/month	A few times/month	A few times/year	Not particularly	Not particularly	Not particularly	Not particularly	Unable	Unable	Never Freq WFH	No Bachelor Degree	<$100K	Maybe	0	0	0	Few times/week or more	Few times/week or more	0	Lower-density neighborhood			0	About the same	5	25	25	Always	Always
yes	yes		In some ways it has increased and in other ways it has decreased	About the same	5	Private vehicle	Private vehicle	Question not displayed to respondent	Question not displayed to respondent	Question not displayed to respondent	Question not displayed to respondent	.50997901	A few times/week	A few times/week	A few times/week	A few times/week	A few times/week	A few times/week	Not particularly	Not particularly	Not particularly	Not particularly	Unable	Unable	Never Freq WFH	No Bachelor Degree	<$100K	Maybe	0	0	0	Few times/week or more	Few times/week or more	0			About the same	0	About the same	5	75	75	Always	Always
no	no		Question not displayed to respondent	About the same		Question not displayed to respondent	Question not displayed to respondent	Question not displayed to respondent	Question not displayed to respondent	Question not displayed to respondent	Question not displayed to respondent	.84691721	A few times/week	A few times/month	A few times/week	A few times/month	A few times/year	Every day	Not particularly	Not particularly	Not particularly	Not particularly				Bachelor Degree	<$100K	No	0	0	0	Few times/week or more	Few times/week or more	0				1	More, new realization
no	no		Question not displayed to respondent	About the same		Question not displayed to respondent	Question not displayed to respondent	Not selected	Not selected	Not selected	Not selected	1.0569338	A few times/year	Never	A few times/month	A few times/month	A few times/month	A few times/week	Not particularly	Not particularly	Not particularly	Not particularly				No Bachelor Degree	<$100K	Yes	0	0	0	Few times/month	Few times/month	0	Lower-density neighborhood		Less, other reason	0	Less
yes	yes	5	About the same	About the same	5	Private vehicle	Private vehicle	Not selected	Not selected	Not selected	Moved to a more comfortable home	.36798313	A few times/week	A few times/week	A few times/week	A few times/week	A few times/week	Every day	Among my top 3 pandemic activities	Among my top 3 pandemic activities	Not particularly	Among my top 3 pandemic activities	A few times/month	More than once/week	Started Freq WFH	Bachelor Degree	<$100K	Yes	0	0	0	Few times/week or more	Few times/week or more	0	Lower-density neighborhood		About the same	0	About the same	0	75	0	Most days	Some days
yes	yes	4	About the same	About the same	4	Private vehicle	Private vehicle	Question not displayed to respondent	Question not displayed to respondent	Question not displayed to respondent	Question not displayed to respondent	3.5154636	A few times/month	A few times/month	A few times/month	A few times/month	A few times/month	A few times/month	Not particularly	Among my top 3 pandemic activities	Not particularly	Among my top 3 pandemic activities	A few times/month	A few times/month	Never Freq WFH	Bachelor Degree	>$100K	Maybe	0	0	0	Few times/month	Few times/month	0		About the same	About the same	0	About the same	4	232	232	Most days	Most days
no	no		Question not displayed to respondent	Somewhat more than before		Question not displayed to respondent	Question not displayed to respondent	Question not displayed to respondent	Question not displayed to respondent	Question not displayed to respondent	Question not displayed to respondent	1.6587152	A few times/month	A few times/month	A few times/month	A few times/month	Never	A few times/week	Not particularly	Not particularly	Not particularly	Not particularly				No Bachelor Degree	<$100K	Maybe	0	1	0	Few times/month	Few times/month	0				0	About the same
yes	yes	5	Increased somewhat	About the same	5	Private vehicle	Private vehicle	Not selected	Not selected	Not selected	Not selected	3.5215883	A few times/year	A few times/month	A few times/week	A few times/month	A few times/month	A few times/year	Among my top 3 pandemic activities	Among my top 3 pandemic activities	Not particularly	Among my top 3 pandemic activities	Unable	A few times/month	Never Freq WFH	No Bachelor Degree	<$100K	Maybe	1	0	1	Few times/week or more	Few times/week or more	0	Lower-density neighborhood		More, pandemic-related	0	About the same	4	30	24	Always	Most days
yes	yes	2	About the same	About the same	2	Private vehicle	Personal bicycle/scooter	Question not displayed to respondent	Question not displayed to respondent	Question not displayed to respondent	Question not displayed to respondent	1.8898792	A few times/week	A few times/month	A few times/week	A few times/week	A few times/month	A few times/month	Among my top 3 pandemic activities	Not particularly	Not particularly	Among my top 3 pandemic activities	A few times/month	More than once/week	Started Freq WFH	Bachelor Degree	>$100K	Yes	1	0	1	Few times/month	Few times/week or more	0		About the same	About the same	1	More, new realization	1.5	30	0	Most days	Never
yes	yes		Increased somewhat	Somewhat more than before	6	Private vehicle	Private vehicle	Not selected	Not selected	Not selected	Not selected	1.8496159	A few times/week	A few times/week	A few times/month	A few times/month	A few times/month	A few times/month	Among my top 3 pandemic activities	Not particularly	Among my top 3 pandemic activities	Among my top 3 pandemic activities	Choose not to	Choose not to	Never Freq WFH	Bachelor Degree	>$100K	Maybe	1	0	1	Few times/week or more	Few times/month	1	Dense urban center	About the same	About the same	1	More, new realization	6	78	78	Always	Always
no	no		Question not displayed to respondent	Somewhat more than before		Question not displayed to respondent	Question not displayed to respondent	Question not displayed to respondent	Question not displayed to respondent	Question not displayed to respondent	Question not displayed to respondent	1.5943668	A few times/month	A few times/month	A few times/month	A few times/month	A few times/month	A few times/week	Not particularly	Not particularly	Among my top 3 pandemic activities	Not particularly				No Bachelor Degree	<$100K	Maybe	1	0	1	Few times/month	Few times/month	0			About the same	0	About the same
yes	no		Question not displayed to respondent	About the same	5	Private vehicle	Question not displayed to respondent	Question not displayed to respondent	Question not displayed to respondent	Question not displayed to respondent	Question not displayed to respondent	1.8931719	A few times/month	A few times/year	A few times/week	A few times/month	Never	A few times/week	Not particularly	Not particularly	Among my top 3 pandemic activities	Not particularly	Unable	Unable	Never Freq WFH	No Bachelor Degree	<$100K	Maybe	0	0	0	Few times/week or more	Few times/week or more	0			About the same	0	About the same	5	130	0	Always
yes	yes		About the same	About the same	5	Private vehicle	Private vehicle	Question not displayed to respondent	Question not displayed to respondent	Question not displayed to respondent	Question not displayed to respondent	1.0713737	A few times/month	A few times/year	A few times/week	A few times/month	Never	A few times/year	Not particularly	Not particularly	Not particularly	Not particularly	Unable	Unable	Never Freq WFH	No Bachelor Degree	<$100K	Maybe	1	0	0	Few times/week or more	Few times/week or more	0				0	About the same	5	125	125	Always	Always
yes	no		Question not displayed to respondent	About the same	5	Private vehicle	Question not displayed to respondent	Question not displayed to respondent	Question not displayed to respondent	Question not displayed to respondent	Question not displayed to respondent	3.7152424	A few times/week	A few times/month	A few times/week	A few times/week	A few times/month	A few times/week	Not particularly	Not particularly	Not particularly	Not particularly	Unable	Unable	Never Freq WFH	No Bachelor Degree	>$100K	Maybe	0	0	0	Few times/week or more	Few times/week or more	0			About the same	0	About the same	5	25	0	Always
no	no		Question not displayed to respondent	About the same		Question not displayed to respondent	Question not displayed to respondent	Question not displayed to respondent	Question not displayed to respondent	Question not displayed to respondent	Question not displayed to respondent	.67798901	A few times/year	A few times/year	A few times/month	A few times/year	A few times/year	Never	Not particularly	Not particularly	Not particularly	Not particularly				No Bachelor Degree	<$100K	No	0	0	0	Few times/month	Few times/month	0				0	About the same
no	no		Question not displayed to respondent	Somewhat more than before		Question not displayed to respondent	Question not displayed to respondent	Question not displayed to respondent	Question not displayed to respondent	Question not displayed to respondent	Question not displayed to respondent	.99558806	A few times/week	A few times/month	A few times/week	A few times/week	A few times/month	A few times/week	Not particularly	Not particularly	Among my top 3 pandemic activities	Not particularly				Bachelor Degree	>$100K	Maybe	0	0	0	Few times/week or more	Few times/week or more	0			Less, pandemic-related	0	More, other reason
no	no		Question not displayed to respondent	Somewhat more than before		Question not displayed to respondent	Question not displayed to respondent	Question not displayed to respondent	Question not displayed to respondent	Question not displayed to respondent	Question not displayed to respondent	2.5716479	A few times/week	A few times/week	Every day	A few times/week	A few times/week	A few times/week	Not particularly	Not particularly	Not particularly	Not particularly				No Bachelor Degree	>$100K	No	1	0	1	Few times/week or more	Few times/week or more	0			More, pandemic-related	0	About the same
no	no		Question not displayed to respondent	Somewhat more than before		Question not displayed to respondent	Question not displayed to respondent	Question not displayed to respondent	Question not displayed to respondent	Question not displayed to respondent	Question not displayed to respondent	1.5982592	A few times/year	A few times/year	A few times/week	A few times/month	A few times/year	A few times/month	Not particularly	Not particularly	Among my top 3 pandemic activities	Not particularly				No Bachelor Degree	<$100K	Maybe	1	0	1	Few times/week or more	Few times/week or more	0			About the same	0	About the same
no	no		Question not displayed to respondent	About the same		Question not displayed to respondent	Question not displayed to respondent	Question not displayed to respondent	Question not displayed to respondent	Question not displayed to respondent	Question not displayed to respondent	.50764972	A few times/week	A few times/month	A few times/week	A few times/week	A few times/month	A few times/week	Not particularly	Among my top 3 pandemic activities	Among my top 3 pandemic activities	Among my top 3 pandemic activities				Bachelor Degree	<$100K	Maybe	0	0	0	Few times/week or more	Few times/week or more	0			About the same	0
yes	yes		Increased somewhat	Somewhat more than before	5	Private vehicle	Private vehicle	Question not displayed to respondent	Question not displayed to respondent	Question not displayed to respondent	Question not displayed to respondent	1.2181758	A few times/week	Never	A few times/week	A few times/week	A few times/month	A few times/month	Not particularly	Not particularly	Not particularly	Not particularly	Unable	Unable	Never Freq WFH	Bachelor Degree	>$100K	Yes	1	0	1	Few times/week or more	Few times/week or more	0			More, pandemic-related	0	About the same	5	31.25	31.25	Always	Always
yes	yes	0	About the same	About the same	5	Private vehicle	Private vehicle	Question not displayed to respondent	Question not displayed to respondent	Question not displayed to respondent	Question not displayed to respondent	.81300664	A few times/month	A few times/month	A few times/week	A few times/month	A few times/week	Every day	Not particularly	Not particularly	Among my top 3 pandemic activities	Not particularly	Choose not to	Unable	Never Freq WFH	Bachelor Degree	<$100K	Yes	0	0	0	Few times/week or more	Few times/week or more	0			About the same	0	About the same	5	45	45	Always	Always
yes	yes		Increased significantly	About the same		Question not displayed to respondent	Private vehicle	Question not displayed to respondent	Question not displayed to respondent	Question not displayed to respondent	Question not displayed to respondent	6.9607277	A few times/month	A few times/month	A few times/month	A few times/month	A few times/month	Never	Not particularly	Not particularly	Not particularly	Not particularly	Unable	Unable	Never Freq WFH	No Bachelor Degree	>$100K	Maybe	0	0	0	Few times/month	Few times/month	0			About the same	0	About the same		0			Always
yes	no		Question not displayed to respondent	About the same	5	Private vehicle	Question not displayed to respondent	Question not displayed to respondent	Question not displayed to respondent	Question not displayed to respondent	Question not displayed to respondent	3.5989957	A few times/month	A few times/month	A few times/week	A few times/month	A few times/month	Never	Among my top 3 pandemic activities	Not particularly	Not particularly	Among my top 3 pandemic activities	Unable	Unable	Never Freq WFH	No Bachelor Degree	>$100K	Maybe	0	0	0	Few times/week or more	Few times/week or more	0				0	About the same	5	90	0	Always
yes	yes		Increased somewhat	About the same	5	Private vehicle	Private vehicle	Question not displayed to respondent	Question not displayed to respondent	Question not displayed to respondent	Question not displayed to respondent	1.5421261	A few times/year	A few times/month	A few times/month	A few times/year	A few times/month	Never	Not particularly	Not particularly	Not particularly	Not particularly	Unable	Unable	Never Freq WFH	No Bachelor Degree	<$100K	Yes	1	0	1	Few times/month	Few times/month	0				0	About the same	5	110	110	Always	Always
no	no		Question not displayed to respondent	Somewhat less than before		Question not displayed to respondent	Question not displayed to respondent	Question not displayed to respondent	Question not displayed to respondent	Question not displayed to respondent	Question not displayed to respondent	2.8153176	A few times/month	A few times/year	A few times/week	A few times/month	A few times/year	A few times/year	Not particularly	Not particularly	Not particularly	Not particularly				No Bachelor Degree	>$100K	No	0	0	0	Few times/week or more	Few times/week or more	0				0	About the same
yes	yes	5	About the same	About the same	5	Private vehicle	Private vehicle	Question not displayed to respondent	Question not displayed to respondent	Question not displayed to respondent	Question not displayed to respondent	.67798901	A few times/week	A few times/year	A few times/month	A few times/year	A few times/year	Every day	Not particularly	Not particularly	Not particularly	Not particularly	Unable	More than once/week	Started Freq WFH	No Bachelor Degree	<$100K	No	0	0	0	Few times/month	Few times/month	0			About the same	0	About the same	2.5	62.5	31.25	Always	Some days
[truncated: 6,949 more rows]
